# Supplementary material for: Proteomic Analysis Reveals the Protective Effects of Selenomethionine Against Liver Oxidative Injury in Piglets
Source: Animals (Basel). 2025 Jul 7;15(13):1989. doi: 10.3390/ani15131989 (PMC12248808; doi:10.3390/ani15131989)
Supplement: Supplementary file 1 [file animals-15-01989-s001.zip]

Archive with 3 entries (3 files):
- Supplementary Table S2.xlsx
- Supplementary Table S3, S4, and S5.pdf
- Table S1.pdf
