# Supplementary material for: Proteomic Analysis Reveals the Protective Effects of Selenomethionine Against Liver Oxidative Injury in Piglets
Source: Animals (Basel). 2025 Jul 7;15(13):1989. doi: 10.3390/ani15131989 (PMC12248808; doi:10.3390/ani15131989)
Supplement: Supplementary file 1 [file animals-15-01989-s001.zip › Supplementary Table S2.xlsx]

## Sheet: Sheet1
ID	symbol	protein name	SeMet1	SeMet2	SeMet3	SeMet4	CON1	CON2	CON3	CON4	DQ1	DQ2	DQ3	DQ4
A0A023VTS2	SAMHD1	Deoxynucleoside triphosphate triphosphohydrolase SAMHD1	184.615	205.925	214.081	190.501	164.121	183.429	167.934	163.444	173.772	186.9	197.864	177.304
A0A024BTL2	PHKG1	Phosphorylase kinase	0	0	0	36.4422	0	155.81	0	0	0	187.032	0	0
A0A068CA64	AIFM1	AIFM1	1979.34	1934.05	2439.71	2069.18	1847.23	1653.66	1813.22	1812.44	2106.44	1426.58	2409.61	2064.86
A0A068ENU0	CYP3A22	Cytochrome P450 3A	2614.63	3552.81	2294.38	2972.07	2540.83	1369.93	552.332	1297.93	3243.32	2021.23	1935.39	2780.75
A0A068F143		Glutathione peroxidase	3066.13	3450.11	3384.28	2993.48	3483.28	3497.19	2953.69	2842.47	3200.38	3030.65	3636.8	3336.78
A0A075B7H9		Ig-like domain-containing protein	682.816	387.929	536.582	524.159	588.219	620.638	461.973	570.722	194.197	420.619	416.944	384.613
A0A075B7I5		Ig-like domain-containing protein	112.872	0	97.5593	152.949	75.0303	0	0	59.1042	0	0	612.152	201.222
A0A075B7I6		Ig-like domain-containing protein	489.471	1166.19	781.112	833.549	1653.75	2105.99	458.584	1541.75	575.677	1184.67	1394.37	946.808
A0A076E9V3	COX2	Cytochrome c oxidase subunit 2	1207.37	1050.23	947.201	948.765	1008.84	891.749	1202.17	1052.3	1262.84	1087.33	957.236	835.813
A0A076E9W7	ATP6	ATP synthase subunit a	88.1159	176.137	102.519	113.868	148.585	146.147	110.832	116.033	145.998	169.521	139.04	104.742
A0A076EBT4	ND3	NADH-ubiquinone oxidoreductase chain 3	575.368	538.138	764.349	568.132	467.006	388.093	758.01	431.299	906.152	415.847	813.447	635.089
A0A076EBV6	ND2	NADH-ubiquinone oxidoreductase chain 2	109.999	73.8782	92.9091	0	89.1446	0	116.212	83.7646	121.234	62.1642	75.3654	84.0442
A0A076EBZ3	ND5	NADH-ubiquinone oxidoreductase chain 5	151.252	142.583	192.876	168.591	132.067	114.611	196.238	153.652	214.015	126.656	220.155	192.487
A0A076ED58	ND1	NADH-ubiquinone oxidoreductase chain 1	305.431	262.691	250.909	346.944	312.582	275.468	403.84	428.008	464.225	150.56	293.409	329.141
A0A076ED84	ATP8	ATP synthase protein 8	2359.27	2222.31	1156.56	988.152	1862.67	1846.59	0	1179.88	2591.43	1379.7	916.614	1267.58
A0A076ED98	COX1	Cytochrome c oxidase subunit 1	66.449	86.9731	70.9191	143.126	185.02	96.2844	86.2446	74.1047	84.3783	71.8041	182.774	72.1115
A0A076EDA2	COX3	Cytochrome c oxidase subunit 3	151.014	110.66	132.159	158.654	128.882	111.744	135.843	107.305	139.375	109.056	109.329	119.239
A0A077EVP8	ATP8	ATP synthase protein 8	3292.34	4230.31	4686.78	4854.46	2900.76	2090.84	3617.55	2443.39	3578.58	2116.59	3767.59	3524.78
A0A0A7BZF2	SLA-1	SLA	252.241	472.933	165.523	230.098	258.385	280.961	477.137	234.083	274.783	250.063	321.43	211.872
A0A0A7BZF5	SLA-1	SLA	317.633	633.422	233.791	360.93	435.906	344.79	361.711	449.954	283.336	515.346	425.039	245.974
A0A0A7BZH1	SLA-DQB1	SLA	93.6672	66.1164	68.2007	77.574	97.4229	101.496	112.337	81.4243	141.068	133.22	100.008	108.922
A0A0A7BZQ7	SLA-1	SLA	1663.27	2818.51	200.479	1500.2	1423.95	1573.85	1104.39	1090.79	213.124	1701.64	1904.35	1248.66
A0A0B4J2K0	LOC110260307	FCGR2B	15.9516	14.1192	15.7699	15.8688	13.9381	17.4255	13.7197	20.5985	15.7026	6.87338	10.8419	6.36073
A0A0B8RS61	USP9X	Ubiquitinyl hydrolase 1	91.7452	92.7426	96.2003	77.532	122.346	79.2167	80.7208	90.5965	80.9009	83.2307	102.861	96.8326
A0A0B8RS71	TOR1AIP1	TOR1AIP1	171.671	170.498	205.275	191.964	174.726	129.032	159.149	151.337	203.94	160.759	158.656	141.714
A0A0B8RS82	SUPT6H	Transcription elongation factor spt6	54.5511	47.2974	51.2043	48.5343	57.3061	55.8979	51.6148	43.144	48.3088	53.9712	51.137	53.8685
A0A0B8RS87	SRP54	Signal recognition particle 54 kDa protein	108.807	100.129	94.4043	111.215	79.0552	89.6224	102.922	88.5336	81.5811	112.297	85.7303	76.2234
A0A0B8RS88	SPG11	SPG11	135.312	124.269	0	162.313	0	130.54	93.4535	102.125	137.277	0	0	133.551
A0A0B8RSA8	RSL1D1	RSL1D1	65.4436	80.4273	71.4921	65.5258	73.6557	79.1907	84.5753	66.2005	60.0304	69.1947	74.204	71.0642
A0A0B8RSA9	RPL7A	60S ribosomal protein L7a	1727.19	1588.09	2123.99	1998.15	1689.47	1837.94	1621.67	1756.26	1688.65	1825.26	1818.54	1861.14
A0A0B8RSC2	RAB2A	RAB2A	981.839	901.131	923.657	813.063	917.63	828.87	914.601	929.012	923.137	846.96	903.93	866.236
A0A0B8RSC4	PTPLB	Very-long-chain (3R)-3-hydroxyacyl-CoA dehydratase	203.115	155.277	63.1733	94.1126	126.979	119.611	148.962	123.526	165.969	101.869	69.0139	110.879
A0A0B8RSF3	PDPR	PDPR	25.211	0	0	31.1165	0	0	0	22.256	20.2477	17.2444	34.9718	26.0408
A0A0B8RSH5	NUMA1	NUMA1	64.8723	66.8163	65.8325	67.9712	57.991	59.7765	65.5456	62.8321	62.8427	74.3892	68.8912	69.1512
A0A0B8RSK1	MYO1E	MYO1E	58.1904	53.5279	53.475	57.0841	51.3936	65.5358	60.8456	68.2553	56.5466	58.15	66.0303	67.9533
A0A0B8RSL6	METTL7A	METTL7A	0	0	246.292	95.7645	0	0	0	0	309.84	241.714	0	166.988
A0A0B8RSP0	LGMN	Legumain	818.836	633.358	562.988	633.588	733.623	948.622	665.46	803.781	1032.68	683.267	892.598	842.564
A0A0B8RSR5	ILF3	ILF3	566.901	584.83	649.889	548.851	602.052	590.083	598.904	589.735	561.507	668.711	570.949	598.281
A0A0B8RSR9	IFITM3	IFITM3	502.813	593.553	287.004	363.248	438.387	454.915	318.347	313.98	351.882	320.66	537.941	426.833
A0A0B8RSU5	HDGF	HDGF	863.403	824	756.43	773.465	833.702	747.474	963.306	746.87	890.21	706.176	843.114	705.719
A0A0B8RSV6	GPS1	GPS1	184.793	182.021	216.082	243.222	232.629	199.689	192.532	171.107	180.791	236.696	214.033	206.211
A0A0B8RSW0	GNS	N-acetylglucosamine-6-sulfatase	139.77	116.165	109.849	116.667	117.712	175.815	111	132.462	153.911	84.1198	135.369	144.404
A0A0B8RSW3	GLYR1	Cytokine-like nuclear factor N-PAC	41.7749	40.624	46.857	38.5746	39.3417	54.2254	43.8683	56.4836	35.7122	42.1471	52.3105	42.3378
A0A0B8RSX6	FLNA	FLNA	2016.3	1742.18	2041.1	1909.73	1861.8	2958.69	2298.26	2436.83	2147.71	3253.49	2013.94	2601.77
A0A0B8RT03	DLG1	DLG1	108.193	99.8545	145.608	107.635	100.247	97.9118	103.535	94.9992	113.826	103.944	116.636	105.861
A0A0B8RT07	DEK	DEK	236.224	229.778	244.266	236.007	233.201	233.334	231.106	242.672	198.31	229.785	260.392	243.381
A0A0B8RT23	TOP1	DNA topoisomerase I	187.448	188.85	175.52	184.004	202.798	215.002	189.703	193.21	206.86	153.294	229.449	217.634
A0A0B8RT24	CNPY4	CNPY4	314.103	241.816	269.347	253.654	258.03	214.01	252.496	289.831	292.021	273.985	245.564	268.784
A0A0B8RT26	TMEM214	TMEM214	161.431	152.731	99.0736	113.175	170.354	170.279	165.283	160.954	92.0835	117.161	136.591	159.06
A0A0B8RT27	TLR3	TLR3	10.6039	4.93165	6.32177	0	15.2789	10.5894	14.3131	9.18298	11.0296	11.0588	11.3889	14.7268
A0A0B8RT34	CHDH	Choline dehydrogenase	642.218	493.881	804.94	615.241	523.287	305.547	398.985	428.048	577.085	483.543	532.473	540.86
A0A0B8RT38	SUN2	SUN2	208.696	189.965	205.952	191.22	181.575	213.033	206.714	185.734	192.197	157.326	198.416	171.856
A0A0B8RT42	CD9	Tetraspanin	32.4881	38.3032	38.4133	30.5918	35.8749	49.1572	46.0058	37.6272	38.9475	40.9909	27.3622	38.8429
A0A0B8RT59	CAND1	CAND1	444.097	420.055	458.179	460.319	408.432	406.76	409.073	383.788	437.548	450.94	479.433	465.696
A0A0B8RT65	BSG	Basigin	646.474	628.941	567.909	633.291	665.037	710.069	660.595	657.261	744.451	672.474	640.051	648.514
A0A0B8RT73	SLC25A11	SLC25A11	551.513	640.244	637.206	568.343	474.463	457.054	517.952	481.929	644.279	445.622	533.492	453.219
A0A0B8RT78	ATP1B3	Sodium/potassium-transporting ATPase subunit beta	57.6504	59.4894	76.4278	75.8519	59.6974	80.2483	119.75	76.4975	65.0807	64.682	71.1522	73.9716
A0A0B8RT85	ARFGEF2	ARFGEF2	137.084	175.054	158.325	144.156	150.922	169.734	147.048	143.752	132.795	137.206	130.689	141.279
A0A0B8RT89	SARNP	SARNP	302.035	300.994	366.39	382.591	338.238	380.991	305.132	361.759	384.522	366.624	435.108	423.981
A0A0B8RT94	AKAP8L	AKAP8L	78.9636	92.9733	74.7132	89.4799	87.1287	111.984	122.192	81.6451	92.8479	69.5273	84.8025	106.838
A0A0B8RT95	RPL4	60S ribosomal protein L4	2812.24	2577.27	2886.35	2920.48	2701.67	2493.01	2518.5	2544.48	2802.6	2762.01	2935.27	2994.98
A0A0B8RT97	ADPGK	ADPGK	107.306	109.381	130.484	110.329	113.983	115.157	110.252	110.239	130.475	112.03	158.38	130.44
A0A0B8RTA2	ACTG1	ACTG1	25.1651	16.4811	26.819	29.3158	21.9417	20.5088	22.8515	19.9577	23.2729	0	14.2236	27.8474
A0A0B8RTA5	ACO2	Aconitate hydratase, mitochondrial	5961.29	5119.1	6133.84	5601.68	5352.73	5488.84	5031.12	5243.6	5538.02	5588.34	5781.32	5855.63
A0A0B8RTA8	ACADVL	ACADVL	426.238	353.931	578.552	469.282	413.519	269.366	358.334	327.699	484.784	389.375	416.92	398.694
A0A0B8RTB9	PSMD1	26S proteasome non-ATPase regulatory subunit 1	181.399	152.39	166.86	159.866	184.674	190.134	168.324	163.432	167.213	190.831	192.234	187.291
A0A0B8RTC3	PRDX4	PRDX4	1548.78	1382.5	1159.41	1056.1	1448.85	1423.86	1297.71	1433.09	1506.14	1283.79	1250.96	1451.71
A0A0B8RTD1	PITPNA	PITPNA	26.1223	24.4747	24.5811	33.5815	28.9571	37.4037	40.9424	29.5529	30.9043	39.6475	30.6989	37.7804
A0A0B8RTF9	NADSYN1	Glutamine-dependent NAD(+) synthetase	276.341	190.04	226.146	237.503	240.289	257.703	205.602	230.192	246.877	316.672	163.224	252.882
A0A0B8RTH9	LYPLA1	Palmitoyl-protein hydrolase	421.843	377.92	363.594	354.145	389.821	361.827	361.998	362.816	414.215	334.945	430.951	419.47
A0A0B8RTI4	LRBA	LRBA	109.314	81.5646	106.736	95.1315	103.697	91.8898	90.7234	93.4312	112.412	101.629	100.795	103.804
A0A0B8RTI6	LNPEP	LNPEP	0	0	0	0	0	0	0	0	0	0	0	0
A0A0B8RTI9	KPNA1	Importin subunit alpha	195.423	172.023	145.131	139.862	176.61	163.357	195.34	156.771	178.82	134.842	155.942	158.401
A0A0B8RTM7	HDGFRP2	HDGFRP2	106.178	104.534	97.6384	113.569	136.316	150.461	145.882	115.076	80.1127	127.271	127.268	119.807
A0A0B8RTQ6	ERLEC1	ERLEC1	64.815	54.165	56.3494	65.3311	61.5598	73.8074	58.2344	74.9732	77.4541	66.4985	62.1135	59.0605
A0A0B8RTR5	ECM1	ECM1	31.4193	17.234	33.308	43.7447	34.0078	32.3718	29.9082	47.1491	31.5274	40.4049	52.2995	46.7017
A0A0B8RTT2	CYP4V2	CYP4V2	236.205	177.724	257.094	254.039	175.452	180.964	204.649	185.25	126.973	132.327	208.751	183.517
A0A0B8RTU0	CNOT1	CNOT1	115.931	140.68	143.428	137.837	124.061	151.542	130.163	114.678	134.168	124.275	150.784	143.886
A0A0B8RTU9	CD81	Tetraspanin	61.2331	143.77	112.751	100.981	114.727	145.097	158.143	139.771	78.2919	160.842	124.534	128.379
A0A0B8RTV6	CCAR1	CCAR1	110.497	152.326	155.243	203.27	103.662	85.4907	111.849	94.2759	131.385	63.4244	101.393	91.0436
A0A0B8RTV8	CASP3	CASP3	548.634	507.648	470.377	483.819	443.548	443.86	412.493	397.705	362.171	427.367	401.769	472.792
A0A0B8RTW4	BRE	BRISC and BRCA1-A complex member 2	105.789	101.111	78.0024	113.641	109.985	121.45	109.99	114.686	107.445	114.375	114.482	131.104
A0A0B8RTW8	BAG3	BAG3	78.6369	116.493	87.6878	79.6332	109.711	83.8553	107.098	61.7005	62.6906	84.8571	58.4638	80.3654
A0A0B8RTX1	ATL3	ATL3	129.855	120.642	115.538	112.223	115.153	121.226	117.188	120.553	101.563	105.042	126.451	127.429
A0A0B8RTX5	AP2M1	AP-2 complex subunit mu	755.08	728.922	714.927	713.271	784.846	773.664	753.587	691.939	733.391	771.78	680.508	713.387
A0A0B8RTY5	ACADS	ACADS	5602.04	6023.13	7046.57	6319.31	5390.8	4818.56	4777.18	5097.95	5721.11	4953	6288.47	5506.05
A0A0B8RVC9	ZFR	ZFR	66.2661	48.9292	51.1731	59.2308	42.3153	56.3339	50.4396	60	69.9708	74.4874	64.4343	69.4683
A0A0B8RVD2	YWHAB	YWHAB	751.69	801.254	825.434	799.979	824.875	735.028	883.51	859.9	858.564	1080.19	924.046	879.985
A0A0B8RVE7	TROVE2	TROVE2	80.1781	92.9929	98.7122	88.7975	83.2768	84.5874	72.521	79.0195	71.595	80.0506	73.621	73.5
A0A0B8RVG5	ST13	ST13	1402.23	1701.71	2314.25	1797.08	1553.45	1891.75	1432.01	1605.86	2236.67	2124.96	1762.26	2076.27
A0A0B8RVI6	SF3B1	SF3B1	201.755	183.533	183.655	201.861	209.321	203.996	202.835	192.587	212.218	217.5	209.995	212.494
A0A0B8RVJ1	RRBP1	RRBP1	189.01	233.359	226.198	199.507	252.739	254.651	277.65	249.814	156.847	250.487	207.067	222.433
A0A0B8RVJ2	RPL28	60S ribosomal protein L28	541.878	634.009	768.919	721.605	596.62	733.478	669.886	633.002	683.823	472.75	647.501	638.615
A0A0B8RVK2	PTDSS1	Phosphatidylserine synthase	234.646	211.014	154.305	218.303	167.731	188.637	223.55	241.662	181.019	181.487	209.272	190.475
A0A0B8RVK4	PSMB2	Proteasome subunit beta	360.628	338.822	394.729	358.235	412.713	398.698	348.959	357.891	339.749	377.213	460.613	399.455
A0A0B8RVP0	NMT1	Glycylpeptide N-tetradecanoyltransferase	41.1258	40.4592	47.335	36.23	38.9411	42.9049	31.3709	41.5886	34.0863	35.6451	44.9041	44.3663
A0A0B8RVQ4	MATR3	MATR3	356.572	357.255	358.29	365.375	352.667	356.329	332.322	349.304	357.072	395.904	390.031	335.266
A0A0B8RVQ8	LYN	Tyrosine-protein kinase	77.3062	77.8027	95.3047	98.5085	85.0557	90.4118	99.8991	102.343	100.425	75.3911	121.73	88.5909
A0A0B8RVR4	LMAN1	LMAN1	1995.26	1707.35	1782.42	1695.54	1620.61	1257.3	1390.01	1330.31	1780.39	1636.05	1624.38	1791.82
A0A0B8RVS2	KIAA0368	KIAA0368	113.164	101.517	110.797	104.402	112.044	97.8264	90.0143	102.47	115.194	89.4795	100.589	90.2458
A0A0B8RVT0	ISYNA1	Inositol-3-phosphate synthase 1	242.439	369.56	2599.87	1008.49	344.631	225.636	294.058	260.066	219.905	176.137	422.264	260.926
A0A0B8RVT9	HM13	HM13	300.261	338.476	282.241	333.993	344.926	306.968	311.255	341.601	280.698	314.569	269.443	315.522
A0A0B8RVV9	GOLGB1	GOLGB1	175.796	152.783	158.645	140.146	146.992	169.888	142.888	139.589	123.809	157.274	175.246	156.291
A0A0B8RVW2	GLG1	Golgi apparatus protein 1	146.823	146.139	132.583	143.654	137.761	146.786	139.707	153.261	151.56	166.875	151.068	155.823
A0A0B8RVW4	G6PD	Glucose-6-phosphate 1-dehydrogenase	228.709	163.216	187.065	208.409	188.071	225.238	231.842	209.35	184.696	214.794	238.193	210.119
A0A0B8RVW6	FNTA	FNTA	0	29.7297	33.2435	37.7615	34.6759	43.1516	39.1218	32.0415	38.7239	40.0148	22.8551	31.3984
A0A0B8RVX1	FAM120A	FAM120A	265.232	260.56	273.744	293.673	237.537	239.541	226.102	231.205	271.299	222.512	237.865	255.854
A0A0B8RVZ5	CPT1A	Carnitine O-palmitoyltransferase	239.505	108.204	128.887	154.044	0	186.908	147.194	219.063	240.494	245.15	176.724	251.747
A0A0B8RW09	CD163	CD163	118.492	120.036	112.305	108.092	146.288	317.178	138.755	193.828	182.266	177.732	142.149	174.428
A0A0B8RW15	CA13	Carbonic anhydrase	19.8552	13.9688	16.5941	16.4648	14.6115	19.8985	12.6085	16.7818	21.8275	19.4475	24.0668	21.7761
A0A0B8RW16	C2	Complement C2	113.792	161.605	108.393	112.307	151.471	211.21	137.472	167.774	104.048	137.865	125.944	131.312
A0A0B8RW24	ATP5C1	ATP synthase subunit gamma	1999.25	2074.1	2475.51	2146.64	2190.59	1935.76	1737.91	2136.29	1975.46	1972.35	2276.95	2009.29
A0A0B8RW41	AGPAT2	1-acyl-sn-glycerol-3-phosphate acyltransferase	231.363	325.092	307.178	258.508	299.812	272.175	284.354	272.538	352.166	230.129	288.492	207.623
A0A0B8RW47	ADA	Adenosine deaminase	34.6906	24.461	36.2061	30.5093	38.5166	45.4698	56.9434	48.9336	52.8516	49.2415	48.5758	46.4835
A0A0B8RW50	ACSL4	ACSL4	107.554	108.292	93.3207	116.196	126.743	122.846	156.535	125.289	201.623	135.223	121.258	125.699
A0A0B8RW53	ACLY	ATP-citrate synthase	307.956	309.106	237.655	269.896	298.77	386.299	313.187	317.086	261.303	276.465	279.435	252.057
A0A0B8RW56	ACACA	Acetyl-CoA carboxylase 1	151.925	122.406	73.7663	113.907	134.698	124.212	124.726	127.019	93.9321	89.2105	90.1833	88.4629
A0A0B8RW59	AAMP	AAMP	100.159	87.5473	94.6329	92.0876	100.057	98.6829	92.2272	101.595	110.528	94.4319	109.086	96.6653
A0A0B8RZ10	UBA1	E1 ubiquitin-activating enzyme	1093.67	981.925	1163.83	1019.57	1111.97	1056.27	1145.24	1019.38	1152.04	1261.1	1240.13	1226.83
A0A0B8RZ29	SURF4	Surfeit locus protein 4	245.253	335.395	295.92	392.716	199.821	219.499	228.663	250.986	226.597	132.25	301.397	277.654
A0A0B8RZ32	STIP1	Stress-induced-phosphoprotein 1	239.206	246.093	220.847	234.134	287.777	265.83	253.115	249.039	200.873	243.529	256.938	277.372
A0A0B8RZ36	SPTAN1	SPTAN1	401.853	518.405	476.605	400.42	437.444	393.052	481.242	429.14	371.109	479.167	420.331	516.743
A0A0B8RZ43	SLCO2B1	Solute carrier organic anion transporter family member	361.337	296.868	334.762	363.308	390.231	329.868	345.307	317.21	325.984	316.313	253.959	275.097
A0A0B8RZ72	RPL12	60S ribosomal protein L12	860.083	779.414	909.443	877.053	1004.44	981.106	970.771	1047.54	1130.52	981.489	987.345	966.868
A0A0B8RZ84	PTPRC	Protein-tyrosine-phosphatase	127.976	146.148	152.812	159.643	148.351	191.606	150.602	185.46	140.874	157.007	179.329	163.849
A0A0B8RZ88	PRUNE	PRUNE	72.1982	65.815	69.826	77.9151	77.1371	75.157	66.5981	82.6831	68.5111	70.9288	80.9999	75.3639
A0A0B8RZA8	PARP1	Poly [ADP-ribose] polymerase	156.525	193.111	180.373	173.061	173.381	202.478	191.013	179.216	153.303	199.203	197.647	188.511
A0A0B8RZA9	PA2G4	PA2G4	633.053	564.989	731.12	596.687	630.085	589.595	615.267	542.546	711.376	688.87	689.039	677.61
A0A0B8RZB4	NUP205	NUP205	47.7274	37.1074	61.4458	52.3118	48.9741	56.0827	49.5957	48.8215	52.7475	65.7305	52.8489	60.0031
A0A0B8RZB8	NPTN	NPTN	67.5776	54.726	48.8307	60.3188	48.4955	71.5951	49.9424	55.7816	53.0867	52.5327	55.7858	70.7388
A0A0B8RZC6	NAAA	Ceramidase	161.62	120.501	153.989	136.278	153.267	154.812	119.922	145.859	179.62	155.003	174.498	194.764
A0A0B8RZF0	LIPA	Lipase	218.599	177.538	193.421	211.756	161.291	197.017	97.723	177.314	158.475	148.449	248.097	209.705
A0A0B8RZH4	IARS2	Isoleucine--tRNA ligase	213.54	191.641	226.657	193.013	172.726	182.362	173.345	175.232	209.095	179.417	197.629	192.574
A0A0B8RZH9	HIP1	HIP1	39.6735	48.0696	50.205	45.8294	43.1109	48.3413	58.6646	47.1157	38.2768	51.7274	48.7232	42.3615
A0A0B8RZJ3	GSPT1	GSPT1	79.9278	116.563	128.923	85.9711	78.4725	85.7968	82.8603	93.3534	67.3754	94.0349	100.468	73.0423
A0A0B8RZJ8	GNB1	GNB1	1152.11	1178.41	997.958	1184.2	1169.81	1145.28	1151.41	1199.51	1116.77	858.02	1187.63	1048.37
A0A0B8RZK0	GLCE	Heparosan-N-sulfate-glucuronate 5-epimerase	94.0776	71.9841	95.3329	0	46.966	78.5066	80.3956	0	83.0304	0	110.806	71.673
A0A0B8RZK6	FNDC3B	FNDC3B	155.52	144.491	149.457	131.392	167.245	212.57	148.674	189.498	187.931	150.469	189.792	179.046
A0A0B8RZL4	EIF3C	Eukaryotic translation initiation factor 3 subunit C	490.726	479.521	509.318	529.295	500.504	460.52	488.648	494.933	468.393	479.46	518.064	457.864
A0A0B8RZM8	CSE1L	Exportin-2	213.091	213.438	187.204	187.388	213.918	207.208	202.931	220.628	178.639	191.717	197.095	192.357
A0A0B8RZN2	CMAS	N-acylneuraminate cytidylyltransferase	150.331	149.61	175.632	153.874	149.238	141.931	156.871	150.395	163.909	165.912	203.904	202.561
A0A0B8RZN7	CIAPIN1	Anamorsin	83.4437	105.982	83.0131	72.6304	93.3367	96.5188	109.755	112.541	58.7995	71.5665	77.6762	54.0726
A0A0B8RZQ2	CAPZA2	F-actin-capping protein subunit alpha	472.147	422.292	388.177	379.971	454.263	520.038	448.172	409.053	448.079	469.074	437.556	455.536
A0A0B8RZR8	ANPEP	Aminopeptidase	201.889	252.163	189.899	232.091	264.363	203.659	184.827	220.159	274.443	188.618	295.377	240.143
A0A0B8RZS0	AKT2	Non-specific serine/threonine protein kinase	15.7101	20.3718	18.98	24.1969	17.8397	14.784	17.6952	17.5055	23.7984	21.0165	15.2869	16.2016
A0A0B8RZS4	ACTR3	Actin-related protein 3	461.659	485.089	564.554	522.978	511.16	610.7	509.595	509.746	584.823	492.63	556.668	502.458
A0A0B8RZS5	ACSL3	ACSL3	295.778	218.474	166.895	217.902	288.027	279.32	229.95	265.074	240.073	207.373	191.519	204.794
A0A0B8RZS7	ACAT2	ACAT2	3557.4	3387.75	2144.16	2992.26	3579.76	2439.91	2848.4	2816.37	2714.84	2880.89	2651.28	2728.3
A0A0B8RZS8	ABCD3	ABCD3	210.776	269.231	247.431	291.567	211.587	169.046	258.534	221.935	238.25	201.143	257.822	232.583
A0A0B8RZZ5	TMED2	TMED2	246.422	260.361	284.936	269.513	258.158	256.95	247.258	252.263	264.655	234.023	264.552	256.932
A0A0B8S001	STIM1	STIM1	377.841	475.439	322.732	432.686	447.523	405.958	417.88	471.547	471.129	345.329	395.883	327.229
A0A0B8S002	SRRT	Arsenite-resistance protein 2	136.545	124.66	159.47	152.121	142.83	141.754	154.817	147.001	138.293	155.989	154.254	161.463
A0A0B8S009	SLC35A3	SLC35A3	435.37	394.742	650.631	421.599	430.442	367.827	318.205	293.452	488.775	341.97	398.18	333.048
A0A0B8S014	SEC24C	SEC24C	1558.88	1443.91	1529.4	1524.22	1467.45	1712.48	1368.14	1512.89	1567.14	1537.6	1659.46	1655.25
A0A0B8S017	RPL8	60S ribosomal protein L8	383.417	299.84	403.528	359.912	371.802	356.924	295.209	368.412	380.934	393.245	364.02	420.327
A0A0B8S024	PTPN23	PTPN23	47.1983	36.7771	49.4673	48.4932	41.9034	54.3262	46.912	43.2845	33.7635	47.1286	44.6596	45.7164
A0A0B8S027	PRKACB	cAMP-dependent protein kinase	66.3897	64.5511	47.7302	69.2405	78.8045	83.4827	103.045	100.791	75.8591	70.9096	69.1513	80.3692
A0A0B8S031	PKM	Pyruvate kinase	760.112	675.03	846.405	744.23	882.106	955.485	789.323	903.68	834.642	1042.49	1167.47	967.069
A0A0B8S035	PCYOX1	PCYOX1	309.325	287.317	318.239	288.827	303.47	256.112	275.718	253.93	349.107	235.269	275.79	291.897
A0A0B8S047	MUT	Methylmalonyl-CoA mutase, mitochondrial	504.942	395.107	387.285	421.461	344.866	293.255	284.147	311.077	337.597	260.983	363.67	312.305
A0A0B8S048	MOB4	MOB4	274.733	293.13	317.027	300.354	267.866	309.433	276.117	291.168	337.308	286.514	317.373	309.469
A0A0B8S049	MLEC	MLEC	1903.14	1842.97	2106.83	1781.08	1673.16	1732.35	1561.65	1636.77	1974.86	1803.57	1930.06	1799.26
A0A0B8S051	MCCC2	Methylcrotonoyl-CoA carboxylase	634.495	601.165	673.54	605.795	480.576	441.729	518.898	419.966	620.642	424.176	545.604	504.342
A0A0B8S054	MAN2A1	Alpha-mannosidase	476.715	452.076	512.194	465.406	454.409	517.806	443.198	481.428	478.592	364.743	495.991	405.214
A0A0B8S072	HIBADH	3-hydroxyisobutyrate dehydrogenase, mitochondrial	5234.85	4367.26	5568.22	4774	4235.57	3852.9	3101.41	3752.31	5170.6	3484.81	4406.23	4714.6
A0A0B8S073	HDLBP	HDLBP	272.128	286.971	242.11	257.518	248.57	295.162	274.838	275.522	207.113	268.695	272.297	237.896
A0A0B8S076	GSK3B	Glycogen synthase kinase-3 beta	53.9659	29.397	38.7035	38.7663	39.1699	42.26	37.0511	59.7199	53.44	57.9074	50.5255	63.7915
A0A0B8S077	GPNMB	GPNMB	89.9109	127.64	254.958	151.05	113.183	178.891	78.41	122.196	175.025	131.537	195.988	139.967
A0A0B8S078	GOLGA2	GOLGA2	31.4264	38.9608	42.9814	44.395	31.8568	35.3918	34.5808	35.2583	26.8133	41.4288	43.7385	40.3999
A0A0B8S080	GLB1	Beta-galactosidase	177.114	177.807	188.829	160.46	212.11	242.031	186.178	202.857	255.693	155.816	143.186	174.51
A0A0B8S088	ENPP1	ENPP1	351.209	298.111	372.759	336.053	239.761	260.733	263.219	248.64	350.39	351.425	322.927	330.224
A0A0B8S093	DHX29	ATP-dependent RNA helicase DHX29	21.8084	26.0847	32.1722	24.7599	29.329	23.5042	25.2927	30.137	27.8575	29.5735	29.4276	20.9192
A0A0B8S096	DAG1	Dystroglycan 1	422.544	470.924	360.357	404.386	323.695	419.258	325.021	362.511	389.814	441.914	330.981	359.951
A0A0B8S0A1	CLPX	CLPX	44.3643	62.1018	55.1588	51.218	51.4242	55.5392	39.8157	45.042	43.9745	45.6185	35.2351	33.4519
A0A0B8S0A2	CLIC1	Chloride intracellular channel protein	363.989	300.471	282.118	284.66	332.838	391.307	364.651	324.569	331.149	356.943	358.721	337.822
A0A0B8S0A6	CD48	CD48	35.8781	28.9261	28.0007	35.3769	14.039	47.1271	47.6693	43.6578	33.726	43.4206	53.0704	49.8557
A0A0B8S0B0	CASP6	Caspase-6	185.741	471.674	201.321	352.703	361.812	180.48	88.0242	219.1	389.396	168.5	348.445	205.868
A0A0B8S0B3	BST2	BST2	133.105	184.178	139.268	156.65	154.292	150.485	139.783	112.397	105.637	102.171	199.757	154.788
A0A0B8S0B7	ATP2B1	Calcium-transporting ATPase	118.141	116.707	103.966	102.52	113.004	126.952	99.3986	105.721	107.031	106.982	109.009	108.124
A0A0B8S0C0	AP3S1	AP3S1	111.036	88.9635	96.9231	82.1973	85.3943	112.832	77.4324	100.492	96.3221	113.083	128.272	113.876
A0A0B8S0C2	AKR1B1	AKR1B1	263.573	195.396	193.14	205.673	178.641	286.451	239.535	240.9	271.427	219.451	199.532	212.966
A0A0B8S0C3	ADRM1	ADRM1	72.3486	83.8591	81.4823	80.6226	56.8573	55.0343	71.9556	52.2539	48.1857	67.5561	43.8149	58.161
A0A0B8S0C5	ACTN4	ACTN4	10498.2	10142.1	10757.6	9935.89	9785.62	11098.3	9532.15	10805.5	10606	9082.39	10956.9	11504.8
A0A0B8S0C6	ACSL1	Long-chain-fatty-acid--CoA ligase	10043.2	8632.28	14646.4	11311.7	9463.95	8942.22	7554.79	8642.95	11066.3	11184.8	9611.94	10646.2
A0A0D5BWD2	C1QBP	Complement component 1 Q subcomponent-binding protein, mitochondrial	855.29	1126.28	1164.7	1078.08	1060.18	1245.42	961.189	1152.53	1042.82	1196.19	1072.06	1133.09
A0A0F6N3S3			0	0	108.794	45.3322	80.7863	119.453	0	52.6308	153.479	72.419	0	72.9313
A0A0G3Z6M0	SLA-DQA	SLA	239.567	156.629	280.824	201.553	283.523	228.768	252.636	246.106	402.799	287.364	233.094	314.76
A0A0H3WE40	ECE1	Endothelin-converting enzyme 1	83.6609	88.9997	110.299	88.933	88.9375	106.843	88.2088	93.6736	73.9937	81.4529	98.5158	102.042
A0A0H4IRA9	CYP20A1	CYP20A1	62.8504	62.1076	57.2955	59.9895	62.628	51.2663	58.7418	55.2431	48.643	53.8934	38.8681	46.7946
A0A0H4ITX7	CYP7A1	Cholesterol 7-alpha-monooxygenase	85.4005	143.365	124.191	119.011	94.6352	47.3712	125.119	80.3399	138.856	83.4388	88.8188	109.273
A0A0H4IV20	CYP39A1	CYP39A1	93.1378	96.42	39.6746	74.875	81.466	37.8276	84.8773	68.1932	36.742	36.5308	125.936	65.8362
A0A0H4J4A1	CYP2C49	CYP2C49	192.534	143.566	49.7084	243.697	88.7088	0	83.7813	102.94	60.5736	57.9938	322.653	149.254
A0A0H4J4A5	CYP2C33	CYP2C33	501.633	641.485	893.49	740.5	403.691	456.897	550.104	486.363	650.178	534.126	597.887	692.688
A0A0H4J4B0	CYP4A21	CYP4A21	6827.95	8332.48	6789.71	7366.45	7071.71	6045.4	6051.02	6609.12	7956.77	4505.78	6487.59	6427.63
A0A0H5ANC0	OGN	Mimecan	369.831	585.049	359.105	439.481	522.033	482.09	776.785	507.052	522.815	553.229	398.999	541.651
A0A0K1TQQ7	CBR3	Carbonyl reductase (NADPH)	4126.38	4100.91	5197.04	4604.71	5823.31	2928.16	4596.02	4268.48	4158.83	4554.31	4462.72	4402.09
A0A0K1TQS4	ADH5	S-(hydroxymethyl)glutathione dehydrogenase	772.445	718.26	751.583	616.445	735.713	708.001	793.954	699.777	787.905	548.486	696.564	662.787
A0A0K1TR52	GSTA2	Glutathione transferase	1228.55	1276.95	4052.07	2334.52	3512.79	1158.76	2031.5	2759.92	2304.45	1326.6	3376.16	2925.12
A0A0N4SWI8	GPAM	Glycerol-3-phosphate acyltransferase 1, mitochondrial	127.07	104.997	115.636	100.383	131.425	108.847	122.898	119.455	164.209	101.946	114.448	110.099
A0A0P0CMB5	dhodh	Dihydroorotate dehydrogenase (quinone), mitochondrial	249.348	265.762	206.633	263.568	275.765	251.945	255.241	243.93	200.579	170.94	182.495	183.542
A0A140TAK8	APOH	Beta-2-glycoprotein 1	297.803	333.437	271.462	296.867	355.306	310.789	348.467	357.456	259.257	272.31	276.854	291.477
A0A165DE67	CRIP2	CRIP2	0	73.8004	60.9692	52.8279	40.6304	90.2871	0	0	0	39.275	45.5226	0
A0A173G6G4	SEPTIN4	Septin	143.656	191.909	203.453	221.164	252.902	252.037	211.275	212.384	211.193	220.344	222.133	187.115
A0A173G6G6		Septin	214.34	278.748	220.533	274.807	258.781	329.957	268.278	311.102	232.528	228.08	277.457	268.98
A0A173G6G7		Septin	97.028	81.613	62.3473	83.7221	71.8118	69.953	81.2101	61.066	78.9509	80.3083	64.0834	83.1565
A0A173G6G8		Septin	300.178	226.851	275.315	281.816	221.372	265.77	239.249	213.334	222.285	300.517	252.89	243.979
A0A173G6H3		Septin	101.453	101.312	120.399	93.2487	106.034	122.824	128.453	105.63	125.456	133.487	97.4801	119.03
A0A173G6H5		Septin	702.93	644.121	664.645	678.722	681.559	722.655	707.374	798.718	653.846	800.302	694.989	713.722
A0A1B1EZX2	FSD2	FSD2	0	0	0	0	0	0	0	0	0	0	0	0
A0A1B2TT47	DDX3Y	RNA helicase	447.93	401.75	367.266	406.004	398.201	407.261	358.708	394.913	400.014	400.028	368.719	373.312
A0A1B2TT56	PRPS2	Ribose-phosphate diphosphokinase	397.647	277.435	283.462	307.649	414.456	432.182	413.965	408.969	358.13	391.156	404.654	408.888
A0A1B2TT62	DAZAP1	DAZAP1	625.314	269.12	254.307	257.215	260.165	273.244	300.354	208.511	325.783	329.556	258.595	226.506
A0A1C9J6H0	SLA-1	SLA	0	0	0	19.3962	0	0	171.627	62.8681	0	0	0	0
A0A1D8MMA5	DDX21	RNA helicase	162.036	158.861	137.633	172.329	175.446	197.689	157.17	181.817	162.349	140.372	192.062	173.862
A0A1K0H3U3	GLNB1	GLNB1	1426.2	2008.46	1558.45	2409.85	3183.53	2210.36	131.689	3466.26	1578.47	1395.1	3483.97	3006.2
A0A1R7SPQ1	FMO1	Flavin-containing monooxygenase	2667.48	2499.05	2824.33	2700.57	2568.49	1496.29	2085.07	2029.65	3385.51	2277.99	3474.69	3072.21
A0A1R7SPQ2	FMO3	Flavin-containing monooxygenase	2119.96	1477.02	1724.03	1865.39	1389.4	1179.93	859.059	998.781	1602.7	1107.93	1474.12	1357.87
A0A1S7J1Y9	COL1A2	COL1A2	453.625	242.254	242.705	288.501	323.3	294.999	610.623	399.133	466.548	457.972	281.284	338.666
A0A1V0CLY1	thy-1	Thy-1 membrane glycoprotein	67.802	128	116.41	100.121	130.094	130.576	123.205	112.277	84.7138	96.7782	175.38	93.4472
A0A1W6R2B4	MG53	Tripartite motif-containing protein 72	0	0	26.3634	0	0	0	4.12362	0	0	0	0	0
A0A1Y0DD98	MYH3	MYH3	0	0	0	61.8865	0	0	0	0	0	0	0	0
A0A218KAF8			0	0	488.835	255.473	459.51	0	0	147.736	459.898	55.2595	0	241.557
A0A286K202	STEAP4	STEAP4	132.052	75.4455	183.582	117.934	162.751	199.752	120.164	151.621	181.204	233.662	196.865	211.175
A0A286ZHV7	HSPG2	HSPG2	739.383	726.611	797.921	742.128	720.133	898.573	696.703	811.075	786.605	771.526	776.097	824.977
A0A286ZHZ3	TSN	Translin	156.16	136.035	144.629	136.507	124.147	93.5142	145.155	118.095	127.261	138.886	123.109	112.588
A0A286ZI08	UGP2	UTP--glucose-1-phosphate uridylyltransferase	220.188	440.411	513.64	400.051	259.827	248.424	259.689	238.432	315.684	242.121	239.556	257.928
A0A286ZI44	EXOC1	EXOC1	61.3507	60.0793	42.3629	47.553	48.6176	48.4548	39.8592	54.9583	48.9594	37.3508	60.6643	31.6998
A0A286ZI47	ESYT2	ESYT2	170.609	187.583	179.319	164.393	163.34	167.911	178.586	154.387	143.428	156.454	167.41	157.019
A0A286ZI49	GAPVD1	GAPVD1	128.673	108.224	116.772	121.382	107.721	127.705	115.81	123.259	118.616	131.039	126.148	115.764
A0A286ZI92	RCC1	RCC1	101.655	68.8279	114.106	86.6897	79.2673	114.417	99.5419	97.2384	98.2092	82.2604	117.762	112.624
A0A286ZI93	TNNI1	TNNI1	60.1861	5983.33	0	84.7983	0	1547.69	43.0364	0	118.347	58.3229	0	63.8477
A0A286ZI97	PGLYRP1	Peptidoglycan-recognition protein	96.8901	46.6045	101.12	84.6013	73.0959	129.854	93.4432	106.171	62.1436	81.0596	84.3282	83.1617
A0A286ZIB3	LTN1	E3 ubiquitin-protein ligase listerin	43.7451	43.4812	39.4383	37.57	42.2356	48.404	37.1048	38.6964	34.2597	35.3828	33.1279	38.1203
A0A286ZID4	HSPB8	Heat shock protein beta-8	105.678	129.018	188.725	142.036	144.877	121.312	145.99	132.837	101.935	140.629	172.045	184.169
A0A286ZIE8	SLC25A4	ADP/ATP translocase	10037.5	11851.2	12367.5	12769.3	9847.23	8785.19	8733.88	9615	11916.3	8063.45	10648.9	8634.45
A0A286ZIF2	SEC14L2	SEC14L2	1617.88	1968.04	1730.67	2028.55	1784.94	1517.7	1530.1	1726.67	1845.52	1951.15	1904.4	1851.27
A0A286ZIJ9	PFKM	ATP-dependent 6-phosphofructokinase	88.6976	69.4478	80.8252	81.2904	106.736	73.5817	94.217	84.2317	75.2211	89.9363	87.0026	95.9747
A0A286ZIN0	HNRNPD	HNRNPD	274.891	327.428	287.267	304.093	265.273	213.393	308.913	259.953	108.69	238.52	246.028	211.098
A0A286ZIN5	MON2	Protein MON2 homolog	290.203	311.219	329.479	331.336	241.081	240.639	263.207	285.275	247.571	279.155	337.121	258.795
A0A286ZIS3	DUSP29	Protein-serine/threonine phosphatase	0	0	0	0	0	0	0	0	0	0	0	0
A0A286ZIT3	TMX4	TMX4	332.616	324.76	335.766	341.279	306.789	362.425	275.37	282.192	324.108	291.782	313.094	271.182
A0A286ZIU2	CLIC5	Chloride intracellular channel protein	48.2203	0	0	0	0	0	0	0	0	0	0	0
A0A286ZIU5	LOC100156325	LOC100153899	224.621	104.057	245.808	155.701	414.682	654.599	293.114	467.485	116.524	916.123	215.835	474.708
A0A286ZIV3	XRCC5	XRCC5	82.5657	106.919	95.3432	104.427	94.9589	107.056	98.0819	81.9748	108.039	91.4057	75.7032	85.7207
A0A286ZIV9	PRPF40A	PRPF40A	142.216	133.896	145.195	129.379	122.074	145.489	139.31	135.094	153.565	147.548	146.361	150.082
A0A286ZIW5	ILVBL	2-hydroxyacyl-CoA lyase 2	1100.61	1066.17	1239.05	1112.96	888.097	781.306	814.426	854.961	1136.79	772.4	1258.36	1134.85
A0A286ZIZ2	ELP3	Elongator complex protein 3	75.139	84.8738	47.4838	76.0137	83.0452	107.647	105.784	75.8043	88.5066	63.652	71.3162	66.5419
A0A286ZIZ7	CCS	Superoxide dismutase copper chaperone	493.516	491.165	526.437	489.568	505.926	382.315	446.573	314.438	485.594	476.348	491.345	374.295
A0A286ZJ03	HTT	HTT	40.5602	32.982	30.8745	32.2456	29.7417	28.766	30.6508	35.8206	28.4494	27.7059	26.3216	25.5565
A0A286ZJ10	RELA	RELA	81.2898	89.5386	96.9526	51.9258	102.792	95.4518	104.605	82.8394	103.612	132.406	87.7286	95.4953
A0A286ZJ25	MRPS7	MRPS7	43.6429	42.9697	61.6978	61.2312	63.9924	63.7532	62.1527	66.4687	48.0851	30.981	48.9785	43.5904
A0A286ZJ46	ABCB4	Phosphatidylcholine translocator ABCB4	72.8002	71.3244	59.5701	65.6423	80.9905	68.7575	65.6995	59.2274	44.7504	48.8124	61.4542	48.2388
A0A286ZJ63	GRIPAP1	GRIPAP1	53.4266	42.3909	46.0196	52.7264	41.1847	59.1411	47.7967	50.8562	50.1844	49.2016	46.5161	60.2308
A0A286ZJ91	VASP	VASP	157.142	187.954	177.433	185.955	178.78	164.949	172.732	180.431	143.307	201.816	165.656	195.722
A0A286ZJC2	CYP2C42	CYP2C297	717.536	358.25	192.152	592.822	276.749	126.415	755.484	240.09	221.381	222.925	186.711	132.257
A0A286ZJC7	SEC16A	Protein transport protein sec16	314.347	327.361	285.713	294.707	300.846	281.179	305.709	291.638	305.386	328.915	307.785	269.166
A0A286ZJC9	SORBS1	SORBS1	78.3093	98.8928	105.467	88.2825	67.5522	72.7808	97.5917	77.3029	129.28	74.7101	88.1128	83.3156
A0A286ZJD8	DPP7	DPP7	303.506	214.288	272.324	290.168	258.415	346.783	236.699	298.541	344.497	257.562	354.013	344.523
A0A286ZJN7	DENND10	DENND10	61.4274	56.3358	45.7211	36.5176	62.1474	61.6196	91.1046	54.8896	82.9774	54.5882	37.4988	47.8172
A0A286ZJU5	LOC100738684	Malignant T-cell-amplified sequence	187.853	187.786	171.859	174.6	189.467	161.389	180.617	181.355	151.315	199.946	191.146	168.682
A0A286ZJW8	PHF5A	PHF5A	46.7861	42.341	43.4858	49.4703	40.2367	47.1369	41.3212	55.7522	43.9803	46.1929	50.1208	48.4307
A0A286ZJW9	DERL2	Derlin	257.249	306.211	333.93	356.992	211.22	215.063	194.771	202.158	255.593	178.261	265.272	279.011
A0A286ZJX5	STAG2	STAG2	22.7486	23.1119	27.6343	24.7751	21.5984	23.3269	23.6544	22.9529	20.7025	19.1714	20.2325	21.3626
A0A286ZJX8	PAFAH2	Platelet-activating factor acetylhydrolase	73.0264	40.1624	24.1362	55.6312	79.0322	56.8582	48.9266	47.3489	65.3686	94.4276	69.4336	62.085
A0A286ZJY5	NRAP	NRAP	0	0	43.9871	0	0	0	0	0	0	0	0	0
A0A286ZK24	HPD	4-hydroxyphenylpyruvate dioxygenase	3025.84	3355.3	4445.87	3627.37	3422.2	2660.84	2544.26	2843.42	3643.28	3433.73	3713	3077.85
A0A286ZK31	COBLL1	COBLL1	123.432	147.484	133.629	140.545	167.119	142.188	144.625	147.553	152.608	132.525	176.449	176.848
A0A286ZK35	RMDN1	RMDN1	465.956	501.409	570.81	510.979	502.849	444.251	448.515	460.114	573.229	500.75	520.653	465.99
A0A286ZK56	SLC44A2	Choline transporter-like protein	87.3587	69.3287	62.8237	78.2207	75.0721	92.4057	73.9053	87.9747	81.9707	57.644	61.1473	80.3638
A0A286ZK63	EIF5A	eIF-5a domain-containing protein	459.958	393.646	503.912	439.614	462.821	427.904	387.933	429.534	454.494	582.74	476.924	560.076
A0A286ZK64	COQ8A	Atypical kinase COQ8A, mitochondrial	164.196	165.979	157.636	179.612	160.115	120.713	141.228	143.803	134.23	126.224	142.755	143.979
A0A286ZKB2	DGAT1	O-acyltransferase	78.4622	71.8143	43.6284	63.4641	67.5796	53.2051	61.5515	57.2787	65.4237	70.4816	48.2635	54.2965
A0A286ZKB4	C5	C5	203.968	193.933	209.829	204.094	194.175	266.328	193.169	230.326	203.975	237.128	171.558	191.688
A0A286ZKC5	HSP90AB1	HSP90AB1	7873.45	8828.43	9438.93	8929.24	7900.14	9565.11	8825.73	8928.77	7416.1	9919.02	9438.5	9512.31
A0A286ZKD4	SLC25A13	SLC25A13	1667.66	1913.62	2193.73	2120.12	1636.1	1651.74	1442.17	1617.53	1632.32	1614.18	1960.92	1729.94
A0A286ZKE7	DHRS7C	DHRS7C	0	0	0	0	21.1547	0	0	7.58617	0	0	0	0
A0A286ZKH6	TRIM54	Tripartite motif-containing protein 54	0	0	0	0	0	0	0	0	0	0	0	0
A0A286ZKH8	SNX12	SNX12	116.194	114.872	118.61	105.717	132.145	142.048	142.446	124.89	109.475	177.311	135.162	110.138
A0A286ZKL1	CYP2B6B	CYP2B6B	135.665	163.712	145.234	152.433	186.551	56.0807	130.075	93.0629	265.494	148.96	169.677	135.391
A0A286ZKQ1	HEXB	Beta-hexosaminidase	89.2566	67.5031	69.8591	90.4452	100.565	98.9443	101.269	99.0033	89.6555	87.0622	82.5386	73.1772
A0A286ZKQ3	PTBP1	Polypyrimidine tract-binding protein 1	550.763	568.953	593.065	525.972	594.439	588.231	651.648	596.384	550.117	671.074	600.43	598.518
A0A286ZKS6	HGS	Hepatocyte growth factor-regulated tyrosine kinase substrate	151.534	118.173	108.912	127.658	125.245	120.771	128.041	113.085	152.584	160.615	92.2075	121.736
A0A286ZKS7	THA1	Beta_elim_lyase domain-containing protein	530.444	562.028	729.836	630.825	296.377	543.853	540.221	490.741	559.857	350.141	489.875	513.985
A0A286ZKT1	CAMK2G	Calcium/calmodulin-dependent protein kinase	52.5641	78.9139	57.791	58.5535	46.7908	74.6716	84.1988	73.6897	78.9115	60.8404	65.543	62.3908
A0A286ZKU4	GMNN	GMNN	0	48.6139	26.9485	0	0	0	0	0	0	0	54.1033	24.9169
A0A286ZKW0	GPHN	GPHN	112.361	134.683	123.096	118.917	131.712	151.962	150.674	111.236	102.436	104.647	117.886	144.609
A0A286ZKW2	PSPC1	Paraspeckle component 1	61.9189	50.046	102.613	89.6718	58.1289	83.8187	68.4196	92.69	76.8228	107.746	96.5148	90.1832
A0A286ZKW5	GPD2	Glycerol-3-phosphate dehydrogenase	50.9268	42.0217	48.3951	44.239	57.4121	44.6058	37.0873	52.734	49.252	35.3362	34.3564	33.6725
A0A286ZKY6	MBP	Myelin basic protein	0	0	0	0	0	0	0	0	0	0	0	0
A0A286ZKZ0	LOC106507258	IF rod domain-containing protein	15.4684	53.4898	0	6.95554	0	0	0	0	18.1883	0	0	16.0999
A0A286ZKZ5	PPP6R2	PPP6R2	9.11127	7.89652	11.7132	7.85531	10.8301	6.1893	9.03294	7.66627	6.18713	5.67285	7.55895	4.98959
A0A286ZL28	TJP2	TJP2	44.8801	34.2624	41.6047	50.6449	35.9329	41.5312	41.9181	47.7646	28.9448	21.2874	39.7183	37.977
A0A286ZL45	DOCK2	DOCK2	61.8665	67.1666	61.9668	70.5277	68.9636	112.247	74.0096	88.6359	59.34	66.172	74.8397	66.6092
A0A286ZL51	RPL23A	RPL23A	2987.72	3272.92	3703.81	3410.49	3437.24	3427.78	3450.05	3277.73	3880.94	3216.23	3521.14	3235.63
A0A286ZL61	MYO1C	MYO1C	258.205	238.672	277.246	248.82	311.299	272.697	269.951	292.859	290.311	325.208	316.796	294.098
A0A286ZL62	CERS4	CERS4	107.314	102.422	130.929	106.77	103.018	116.329	86.7674	110.087	130.122	132.303	123.217	128.279
A0A286ZL64	TMOD4	TMOD4	0	0	0	0	88.2631	97.9226	0	0	97.0514	0	0	68.5051
A0A286ZL65	RPL15	Ribosomal protein L15	1043.78	990.677	958.267	874.397	1087.07	976.445	1048.75	963.552	1166.76	972.893	1000.39	907.085
A0A286ZL94	SQOR	SQOR	10489.3	9888.58	10807.4	10191.9	10035.2	10856.3	9166.63	9796.33	10697	6733.41	11756.5	10690.2
A0A286ZLB1	TRAP1	TRAP1	342.329	245.396	253.158	309.214	120.867	287.094	96.6181	163.963	262.459	197.241	95.4467	203.438
A0A286ZLB3	OPA1	Dynamin-like 120 kDa protein, mitochondrial	306.569	328.547	360.036	344.927	331.451	314.139	308.554	330.507	328.063	246.464	340.409	344.022
A0A286ZLC8	MSI2	MSI2	52.4316	54.7374	41.2087	51.1952	49.0053	51.0518	50.4428	37.373	58.1787	57.3762	52.6413	68.7591
A0A286ZLF0	DMGDH	DMGDH	885.127	826.444	822.843	857.715	790.096	489.304	751.481	669.662	875.997	946.742	554.904	768.902
A0A286ZLH2	GLTP	GLTP	381.786	362.445	420.069	364.938	344.935	524.215	368.647	388.787	259.926	280.98	443.127	509.067
A0A286ZLJ0	LETMD1	LETMD1	132.342	81.5896	104.094	89.6286	112.587	115.923	98.1464	118.16	134.763	104.944	126.74	113.596
A0A286ZLK7	RNPS1	RNA-binding protein with serine-rich domain 1	153.656	194.034	171.2	161.665	176.015	184.155	162.403	146.168	175.164	148.246	165.398	143.439
A0A286ZLL2	PTPRK	Protein-tyrosine-phosphatase	124.173	117.949	139.095	150.048	115.201	136.541	101.868	136.848	151.524	142.674	143.137	160.534
A0A286ZLL4	ELK4	ELK4	369.983	334.015	403.516	291.736	312.028	257.622	236.725	184.168	243.089	194.723	191.098	146.742
A0A286ZLL7	CLTA	Clathrin light chain	307.242	348.027	297.375	362.904	257.546	298.593	324.784	332.34	352.742	271.277	375.01	261.93
A0A286ZLL9	SYNPO	SYNPO	0	0	0	0	0	0	0	0	0	0	0	0
A0A286ZLN2	FBLN1	Fibulin-1	170.145	199.292	176.619	170.232	168.094	245.232	343.962	244.822	137.472	211.959	129.43	162.053
A0A286ZLN5	KYNU	Kynureninase	865.904	882.059	795.362	804.653	755.926	767.598	761.672	754.197	865.906	752.02	653.614	725.253
A0A286ZLP7	PSMD9	26S proteasome non-ATPase regulatory subunit 9	243.859	198.433	308.654	244.356	205.938	285.765	195.482	224.708	275.485	304.826	216.79	235.341
A0A286ZLQ8	RALY	RALY	199.55	301.656	308.707	322.486	210.422	192.424	229.525	218.706	210.829	216.468	201.844	196.076
A0A286ZLR1	DDX19B	ATP-dependent RNA helicase DDX19B	155.977	180.13	194.99	196.565	183.209	164.585	160.759	162.577	181.427	165.878	190.691	160.988
A0A286ZLR9	THUMPD2	THUMPD2	276.57	302.756	266.469	256.444	215.372	247.99	283.201	226.799	313.264	174.187	290.25	274.478
A0A286ZLS9	SNX18	SNX18	62.0187	52.3517	31.8394	28.3285	65.192	75.4778	58.4914	50.3625	55.9025	49.9795	32.5962	35.1633
A0A286ZLT0	NT5C2	NT5C2	250.678	304.159	347.818	292.926	269.723	261.398	263.028	253.107	299.943	254.568	275.129	296.424
A0A286ZLT4	ARMC6	ARMC6	138.481	202.233	144.722	183.969	193.041	148.947	166.247	159.653	105.255	190.766	120.784	163.72
A0A286ZLU2	HAAO	3-hydroxyanthranilate 3,4-dioxygenase	438.365	383.776	471.592	488.261	409.679	345.458	376.556	381.822	487.563	482.997	496.665	479.209
A0A286ZLV6	PPFIBP2	PPFIBP2	213.422	245.982	261.082	228.905	231.057	212.916	250.391	247.855	199.949	218.85	268.001	257.096
A0A286ZLW6	SAFB	SAFB	66.0557	101.267	59.6715	73.3073	84.0983	94.8354	116.654	97.9198	32.088	46.2294	65.3723	65.5214
A0A286ZLX7	TPD52	TPD52	260.517	255.632	297.61	222.04	149.311	167.686	243.368	155.602	376.827	201.643	238.457	207.342
A0A286ZM20	SRRM1	SRRM1	28.2308	23.5786	36.6501	30.6028	14.5199	16.4598	19.6472	19.2783	13.8682	17.6579	13.2616	13.2502
A0A286ZM27	DDX5	Probable ATP-dependent RNA helicase DDX5	91.3897	66.5629	46.2603	55.9568	94.4717	84.8503	102.009	90.5633	73.1467	65.2777	119.131	80.6929
A0A286ZM34	SH3BGR	SH3BGR	0	83.3046	103.249	0	81.7204	0	68.3744	0	80.0022	0	0	85.6263
A0A286ZM64	AFDN	AFDN	160.094	171.314	161.663	156.316	148.459	169.563	200.253	156.7	126.481	187.112	162.364	146.487
A0A286ZM84	LOC106504547	SERPIN domain-containing protein	88.4623	49.9063	179.108	64.752	186.205	530.09	35.3688	253.254	77.8739	464.52	286.728	299
A0A286ZMB2	GGH	Folate gamma-glutamyl hydrolase	296.682	377.047	456.006	413.321	324.466	348.758	289.209	362.333	420.9	366.58	428.88	404.279
A0A286ZMD2	ATL2	ATL2	110.967	95.6381	96.4767	85.6567	101.849	59.991	87.881	94.2462	70.7193	62.0812	88.2791	61.9631
A0A286ZMK3	MTHFR	Methylenetetrahydrofolate reductase	127.783	156.357	139.534	145.248	110.445	77.3506	137.199	105.893	140.988	132.114	84.6943	121.616
A0A286ZML4	CEPT1	CEPT1	467.579	405.617	461.939	512.868	462.236	353.224	440.765	407.913	554.675	449.921	549.003	498.85
A0A286ZMM6	CUL1	CUL1	89.08	55.8515	68.3646	48.6099	64.7011	45.0187	41.7248	42.5536	55.316	83.4371	93.029	38.8616
A0A286ZMV3	UBAC1	UBAC1	19.4552	11.9984	19.9288	0	0	0	24.4309	17.5494	24.1828	22.687	12.3814	18.2595
A0A286ZMV7	CSK	Tyrosine-protein kinase	194.223	190.464	154.696	210.367	210.684	241.34	248.151	227.156	206.931	233.52	266.803	263.461
A0A286ZMW3	HGFAC	HGFAC	14.2354	20.4301	16.3045	23.5955	17.1798	23.6505	16.4747	15.2444	18.3103	28.7108	19.1358	20.0317
A0A286ZMW4	HSPH1	Heat shock protein 105 kDa	100.582	110.099	94.7021	110.513	113.113	149.48	98.8328	117.939	95.259	129.656	120.1	122.667
A0A286ZMY6	FAF2	FAF2	110.307	100.64	105.496	105.493	121.031	108.302	123.917	108.883	107.829	79.0963	118.569	98.2988
A0A286ZMZ3	ARHGEF1	ARHGEF1	105.613	81.1594	97.9631	91.9942	117.867	119.015	111.231	100.97	95.2771	99.884	112.248	112.141
A0A286ZN21	POSTN	POSTN	391.425	380.669	340.056	390.049	388.432	397.846	539.387	457.56	530.883	357.274	486.419	465.247
A0A286ZN22	FLAD1	FAD synthase	170.65	158.357	184.087	166.589	194.544	145.287	167.814	159.642	217.606	142.502	217.466	175.702
A0A286ZN24	ITIH4	ITIH4	458.319	671.77	2323.71	1190.63	748.862	1314.76	498.831	861.579	419.389	3068.98	723.161	1416.57
A0A286ZN35	SHMT1	Serine hydroxymethyltransferase	6357.33	6212.88	4727.47	5798.03	5424.01	5490.09	4814.97	5360.65	5075.79	6247.7	5598.06	6165.17
A0A286ZN52	PSMB3	Proteasome subunit beta	630.023	553.272	569.408	548.302	682.292	632.095	641.751	639.863	561.967	878.827	654.383	677.837
A0A286ZN79	TOM1L1	TOM1L1	79.5986	104.049	111.302	83.235	144.261	115.77	86.7073	121.569	88.8948	80.2374	68.5983	68.7475
A0A286ZN85	STAT1	Signal transducer and activator of transcription	320.585	436.342	295.057	355.474	296.647	406.364	401.046	380.653	308.943	382.981	517.967	358.344
A0A286ZN96		RRM domain-containing protein	127.916	102.442	118.981	112.356	108.104	121.103	122.739	106.699	110.877	101.739	149.267	106.537
A0A286ZNA8	SPTBN2	Spectrin beta chain	67.8105	76.0531	86.5214	67.5954	63.3548	78.2689	92.423	76.3566	90.1979	52.0406	71.7953	60.6616
A0A286ZND5	PRDX1	Peroxiredoxin-1	3162.97	4141.02	3299.86	3571.69	2764.88	3247.83	2818.31	2706.07	2691.45	3866.5	3152.5	3048.18
A0A286ZNE6	NEBL	NEBL	352.922	263.162	367.614	297.78	378.034	268.697	268.413	288.245	348.087	246.651	315.681	345.519
A0A286ZNE7	FDFT1	Squalene synthase	190.505	215.08	179.549	204.655	172.263	126.591	195.474	158.032	190.993	150.117	197.716	177.007
A0A286ZNH3	RIDA	2-iminobutanoate/2-iminopropanoate deaminase	5589.91	8032.52	8843.41	7194.26	6322.61	5865.86	5609.29	5753.73	8664.77	7720.7	7211.23	7050.85
A0A286ZNI2	PDXDC1	PDXDC1	101.538	97.3924	115.476	108.18	94.8748	127.009	97.6842	108.073	97.8312	94.2197	96.6544	88.0808
A0A286ZNK9	DNAJC13	DNAJC13	99.8391	84.9324	83.59	84.6707	109.451	97.5187	102.531	101.219	85.9346	93.6798	99.9119	94.2051
A0A286ZNN4	NDUFS3	NADH dehydrogenase [ubiquinone] iron-sulfur protein 3, mitochondrial	336.175	329.196	373.866	373.34	291.703	290.146	419.063	339.388	513.932	309.695	434.217	356.226
A0A286ZNQ7	PRKAR2B	PRKAR2B	102.475	104.144	159.928	116.544	105.159	125.406	111.882	97.3134	116.623	135.077	97.4067	112.515
A0A286ZNS2	ME2	Malic enzyme	82.2039	78.0025	89.6783	90.1136	88.2291	104.059	73.9196	79.6195	86.1202	87.0689	118.267	110.206
A0A286ZNW1	EML2	EML2	214.614	176.665	184.12	195.833	178.122	262.817	227.753	226.186	241.122	178.618	209.526	210.034
A0A286ZNX8	PPM1A	Protein-serine/threonine phosphatase	238.719	202.779	226.058	210.887	228.583	201.477	220.677	214.662	236.489	218.569	243.309	252.274
A0A286ZNY1	TUBA4A	Tubulin alpha chain	379.968	558.905	975.653	637.153	643.863	508.319	824.7	558.434	678.927	856.068	713.599	544.083
A0A286ZNZ8		Kalirin	37.4737	38.1748	62.0778	49.5234	37.1613	45.0334	26.4882	48.8322	33.6301	28.4131	59.9804	60.2638
A0A286ZP03	PRMT1	PRMT1	339.745	280.747	263.705	276.729	323.733	304.182	311.534	298.76	340.35	329.605	294.579	324.925
A0A286ZP11	LOC110258323	Protein S100	82.2457	72.4309	110.291	94.6243	89.8256	112.079	100.849	120.966	93.0466	110.949	130.914	120.639
A0A286ZP15	AGPS	Alkylglycerone-phosphate synthase	111.662	108.373	92.7699	89.9328	94.9706	84.5895	110.83	94.9069	104.338	89.884	90.0847	82.0229
A0A286ZP16		Glutathione transferase	1000.04	616.205	1087.66	1037.41	814.667	542.245	493.369	676.556	908.101	803.976	494.283	705.564
A0A286ZP57	MARS1	Methionine--tRNA ligase, cytoplasmic	220.48	180.114	225.221	209.691	229.531	226.048	220.788	234.39	201.124	283.553	266.149	250.77
A0A286ZP67	HNRNPU	HNRNPU	595.157	617.07	623.715	577.443	631.388	559.709	599.953	651.783	682.631	677.366	561.156	557.612
A0A286ZP91	ZBTB20	ZBTB20	182.025	136.92	104.038	137.473	107.58	126.671	147.668	131.286	119.996	131.288	149.68	156.438
A0A286ZPB8	RBMS3	RBMS3	108.33	114.763	162.083	127.791	128.326	118.527	139.447	136.697	139.772	129.492	137.241	130.065
A0A286ZPC6	GALK2	GALK2	139.411	96.055	106.909	116.541	131.634	125.569	125.868	107.587	120.771	118.398	127.358	148.711
A0A286ZPD7	TMED7	TMED7	1261	1145.83	998.784	1075.68	1166.84	1098.78	1043.76	1013.31	1101.76	1041.6	961.144	970.668
A0A286ZPF5	MAPK1	Mitogen-activated protein kinase	152.583	123.355	108.78	114.782	141.222	130.295	139.858	131.004	137.172	167.588	146.384	139.445
A0A286ZPI7	VPS26C	VPS26C	80.8237	76.433	81.5256	81.4429	87.9139	89.3535	75.9436	86.863	92.6596	100.368	99.3161	89.9428
A0A286ZPM3	CCDC22	Coiled-coil domain-containing protein 22	39.7182	44.3279	46.3401	52.6281	42.5538	48.7609	41.6275	46.6531	41.6543	46.2955	46.4325	47.7726
A0A286ZPM8	SCPEP1	Carboxypeptidase	63.8725	93.8358	92.0511	67.1232	92.9822	107.455	64.6792	99.5465	85.9114	73.0216	67.164	74.836
A0A286ZPN8	FUBP1	FUBP1	381.462	424.178	412.523	423.124	499.44	509.863	361.482	427.715	427.947	476.002	540.147	544.379
A0A286ZPN9	AMPD3	AMP deaminase	24.3563	24.4971	14.8634	22.7968	21.9427	18.0662	24.2679	14.236	17.6383	26.1981	17.5722	22.1671
A0A286ZPP2	DST	DST	0	0	0	0	37.18	0	0	0	30.5395	0	0	20.2878
A0A286ZPQ9	LOC100736765	MYH6	0	0	0	0	0	0	0	0	0	0	0	122.16
A0A286ZPR5	EIF2A	Eukaryotic translation initiation factor 2A	410.545	414.268	391.448	391.038	475.965	451.301	402.981	439.746	341.019	404.732	463.992	390.207
A0A286ZPR8	MTERF3	UQCRB	1971.78	1897.49	2553.73	1870.54	1757.08	1708.61	1414.7	1575.05	1977.13	1693.53	2196.82	1765.7
A0A286ZPT0	COPB2	Coatomer subunit beta'	618.849	563.182	604.171	584.439	595.722	590.501	574.862	615.585	602.809	598.453	611.377	576.913
A0A286ZPT3	RAB43	RAB43	67.8834	79.4896	78.8259	80.8395	74.433	59.2962	78.7921	61.2976	64.46	64.3899	77.8541	67.8476
A0A286ZPU3	XRN2	5'-3' exoribonuclease	329.295	228.16	262.624	228.479	256.93	244.601	251.231	214.631	312.591	295.218	250.403	297.246
A0A286ZPW1	UBR1	E3 ubiquitin-protein ligase	33.823	25.7636	22.1214	26.9991	32.8731	36.0416	30.6412	35.885	34.9925	36.1804	30.476	37.6052
A0A286ZPZ5	CLUH	Clustered mitochondria protein homolog	171.948	182.128	183.905	189.016	179.926	170.842	178.666	167.416	151.367	171.674	168.143	173.632
A0A286ZQ12	COPG2	Coatomer subunit gamma	57.4758	50.7423	62.8779	58.0773	50.4773	59.0779	49.7372	52.3151	51.395	64.4733	60.3402	42.6755
A0A286ZQ14	EML1	EML1	0	0	6.10132	0	6.19603	6.85811	6.61639	0	9.06542	7.62667	5.71201	8.59107
A0A286ZQ17	CD47	Leukocyte surface antigen CD47	356.623	388.781	312.842	427.398	409.89	357.118	404.404	383.613	307.034	240.912	408.804	332.917
A0A286ZQ31	BPGM	Phosphoglycerate mutase	0	67.915	81.5434	106.469	110.052	88.854	95.7585	122.442	0	111.305	145.627	61.1202
A0A286ZQ43	AGO2	Protein argonaute-2	63.5749	67.5566	149.935	79.8118	149.767	160.33	119.258	49.5592	74.4393	151.409	71.4318	65.4603
A0A286ZQ44	DCXR	DCXR	3566.64	4602.3	4455.52	4039.3	3383.11	2775.75	4281.27	3192.51	5676.9	4907.17	4625.6	4420.17
A0A286ZQ50	NUP155	NUP155	61.6917	73.6157	63.6183	69.6779	69.9434	72.452	74.8159	63.3976	78.8982	61.6548	66.2347	62.2284
A0A286ZQ54	ATP2A3	Calcium-transporting ATPase	98.9303	63.6628	83.1275	79.5474	72.0505	143.165	87.4152	107.643	93.7394	79.6965	109.736	94.1778
A0A286ZQ63		SEC14L3	2308.72	1881.79	1524.3	1890.5	1935.7	756.421	1891.1	1576.51	1809.86	1801.96	1958.76	1922.58
A0A286ZQ79	AK1	Adenylate kinase isoenzyme 1	101.161	68.8789	97.8727	80.8661	170.979	79.5364	76.9896	79.8444	89.3456	75.0863	80.3807	107.711
A0A286ZQ85	COL3A1	COL3A1	107.363	71.9585	54.2685	79.9949	74.3172	70.6254	107.978	81.8441	91.2628	90.9296	59.7183	82.1691
A0A286ZQH3	TCERG1	TCERG1	100.817	107.741	100.673	89.5498	82.298	93.3999	90.8472	100.022	58.8744	87.2416	74.9866	77.4644
A0A286ZQJ3	C2CD2L	C2CD2L	10.7194	11.3777	3.53517	2.79722	0	9.23511	8.7955	7.10585	8.59643	6.19608	0	4.42476
A0A286ZQK4	CELF2	CELF2	13.2373	0	10.0494	10.064	11.1595	18.7763	11.2779	15.7768	16.671	13.6669	18.2247	19.6262
A0A286ZQL1	TBL2	TBL2	252.015	310.406	372.446	296.377	294.832	322.024	268.929	274.201	321.075	251.518	300.804	258.684
A0A286ZQP9	PHKA2	Phosphorylase b kinase regulatory subunit	102.706	96.6531	79.5533	77.0993	103.584	80.7985	88.3145	108.454	85.6828	103.936	85.5645	90.145
A0A286ZQQ9	ATP11C	Phospholipid-transporting ATPase	175.92	158.765	99.8309	132.016	172.451	169.199	150.865	151.407	161.654	134.397	142.797	157.439
A0A286ZQS7	SCFD1	SCFD1	65.2042	93.169	67.7022	67.6896	63.4256	62.0944	55.2276	52.3348	58.5404	71.2576	49.2615	65.6104
A0A286ZQY6	IDH3A	Isocitrate dehydrogenase [NAD] subunit, mitochondrial	548.726	636.763	723.069	623.784	579.197	625.336	527.817	545.306	594.66	547.168	743.554	672.264
A0A286ZQZ4	L2HGDH	L2HGDH	107.105	102.721	99.8342	99.4574	91.9438	78.3978	92.2437	90.1052	116.808	74.6386	81.0236	82.2536
A0A286ZR11	CERS2	CERS2	234.009	224.907	228.099	198.442	214.503	204.279	187.972	198.33	245.466	212.497	189.343	211.384
A0A286ZR44	CNOT10	CCR4-NOT transcription complex subunit 10	37.1596	29.0246	33.6109	33.1324	31.6692	29.8007	33.1875	39.4496	31.0755	46.8514	42.3184	35.6106
A0A286ZR45	ADD1	ADD1	128.851	149.35	147.731	139.11	172.428	159.194	145.564	136.299	94.1696	143.381	139.704	135.463
A0A286ZR70	TNC	TNC	77.5648	148.373	54.5748	87.7273	47.3435	102.061	85.9021	81.2806	54.841	90.2588	62.0266	62.1652
A0A286ZRC3	CRAT	CRAT	1133.59	1293.49	1628.46	1279.51	1003.82	826.191	1169.58	933.124	1526.29	982.566	1059.17	1107.6
A0A286ZRD4	TJP1	TJP1	63.6094	64.4785	66.5158	62.1496	60.1889	66.4409	67.1401	62.3289	56.2116	68.3249	71.5206	57.9445
A0A286ZRF3	SERPINB6		70.6095	71.8584	53.2429	34.8313	152.641	99.8536	181.363	122.25	150.267	136.74	119.983	57.0089
A0A286ZRI3	BIN1	BIN1	191.701	185.607	237.875	171.319	209.723	238.902	216.518	219.645	246.234	225.263	214.432	246.174
A0A286ZRK0	LOC100622780	Thymopoietin	87.6777	146.462	88.495	105.714	77.4037	115.409	180.43	121.806	46.4494	86.6077	62.2674	88.7082
A0A286ZRL1	CLPP	ATP-dependent Clp protease proteolytic subunit	360.346	325.165	266.292	247.861	287.672	255.468	361.039	282.497	326.868	273.483	235.775	304.008
A0A286ZRL8	NOP58	NOP58	150.85	148.289	157.077	147.292	143.117	156.309	140.614	152.938	162.063	140.231	167.247	167.937
A0A286ZRM3	FLII	FLII	281.233	281.971	278.237	297.3	305.584	294.224	308.884	277.213	302.285	272.98	296.35	298.374
A0A286ZRP2	RHOT1	Mitochondrial Rho GTPase	119.584	145.252	142.895	167.557	132.637	161.746	132.103	155.657	135.474	113.969	145.592	143.206
A0A286ZRP4	RPL3L		0	0	0	0	0	0	0	0	0	0	0	0
A0A286ZRS0	GSS	Glutathione synthetase	372.53	408.276	473.489	447.781	585.495	489.774	519.388	487.69	572.254	446.723	612.932	609.838
A0A286ZRW0	DDC	DDC	1121.56	620.178	640.732	734.774	1014.8	794.865	936.667	934.676	1110.64	1059.01	416.296	784.083
A0A286ZRY7	DMAC2L	ATP synthase subunit s, mitochondrial	212.615	327.715	340.394	344.806	212.512	197.342	204.914	212.612	232.128	168.066	272.429	202.582
A0A286ZRZ8	CGNL1	CGNL1	119.782	133.353	109.554	116.582	103.95	102.213	117.252	113.825	107.427	123.433	111.221	110.658
A0A286ZS39	AGRN	Agrin	11.9542	23.7909	18.4269	17.6204	12.6149	17.8723	13.4724	14.6934	11.8617	14.1519	14.1645	19.3791
A0A286ZS54	GSDMD	GSDMD	104.675	92.3637	69.8652	67.72	84.1462	95.0274	86.4081	76.721	78.6042	103.507	82.1484	80.53
A0A286ZS59	FAM210B	FAM210B	35.4977	35.4261	33.5512	40.9304	37.9142	39.5492	65.8156	43.5028	27.7914	20.9547	44.6089	37.2079
A0A286ZSA7	BDH2	BDH2	3015.95	2991.06	1822.83	2425.98	2700.46	2123.71	2184.18	2260.31	2772.87	2059.78	1957.05	2287.16
A0A286ZSB2	RRAD	GTP-binding protein	0	0	0	0	0	0	0	0	0	0	0	0
A0A286ZSB7	PDS5B	PDS5B	72.2773	58.3904	58.4113	66.197	68.0592	62.4869	65.3486	70.2459	77.1817	60.1987	63.6921	72.323
A0A286ZSF1	GGH	TTPA	160.875	185.893	191.498	189.507	179.366	102.233	153.531	131.165	135.615	125.071	160.726	117.372
A0A286ZSF4	ADGRE1	ADGRE1	18.8352	13.2795	19.3921	18.3542	0	32.1468	16.5553	20.0686	25.4946	21.2147	26.4654	20.0888
A0A286ZSH0	RCSD1	RCSD1	16.1523	14.4427	11.3253	11.3217	12.3026	22.8438	16.6578	12.9355	17.3426	23.5902	12.7802	12.7433
A0A286ZSH4	SSRP1	FACT complex subunit SSRP1	216.557	235.222	224.951	264.33	255.167	237.705	253.444	267.135	245.562	245.748	250.787	199.008
A0A286ZSM1	HACD1	Very-long-chain (3R)-3-hydroxyacyl-CoA dehydratase	0	110.596	0	0	0	0	0	0	0	0	0	0
A0A286ZSM8	PIK3AP1	PIK3AP1	149.711	153.732	123.728	134.631	171.994	219.35	203.088	170.787	153.895	133.808	202.506	157.109
A0A286ZSQ8	ST6GAL1	ST6GAL1	325.459	259.385	263.881	285.961	293.445	417.043	262.193	310.206	307.983	293.795	284.318	306.502
A0A286ZSR3	ACOX1	Acyl-coenzyme A oxidase	6871.21	6321.5	5720.73	6004.56	5700.74	4721.41	6204.01	5858.78	7222.35	6148.25	6029.97	6875.78
A0A286ZSS1	ARFGAP3	ARFGAP3	112.103	113.853	110.561	125.561	132.932	108.704	96.6833	111.459	109.566	172.913	105.426	121.749
A0A286ZT02	ASRGL1	Isoaspartyl peptidase/L-asparaginase	354.419	249.664	310.337	322.977	301.664	313.588	277.012	324.172	334.744	287.018	340.801	374.351
A0A286ZT11	HDAC6	HDAC6	67.7324	44.0017	58.5466	44.4193	42.4904	40.6418	43.4206	42.7127	50.1621	41.7746	49.5514	42.555
A0A286ZT13	ALB	ALB	41583	38902.8	27832	34990	32662.7	23552.3	32307.9	28728.4	24510.3	31087.3	22454.9	25685.8
A0A286ZT20	ZNF207	ZNF207	163.3	263.867	359.062	299.893	260.379	176.254	217.323	215.718	228.988	182.483	265.706	209.56
A0A286ZT25	LIPE	Hormone-sensitive lipase	0	0	0	0	0	0	0	0	0	0	0	0
A0A286ZT34	BZW2	BZW2	411.466	281.402	231.472	292.099	310.575	0	265.844	33.0717	301.318	211.972	241.112	31.0791
A0A286ZT56	PRPF6	Pre-mRNA-processing factor 6	52.1709	39.0413	38.6109	52.1731	51.6607	46.3947	36.2018	49.4983	58.3253	47.738	52.2645	55.9523
A0A286ZT74	NAA25	NAA25	50.6017	51.9008	61.3331	60.5141	61.6803	57.6125	63.5354	63.2517	93.2333	72.9626	68.5911	69.7217
A0A286ZT79	POLR1C	DNA-directed RNA polymerases I and III subunit RPAC1	79.2755	50.6701	68.4092	58.2954	84.2347	64.3167	61.1134	68.4723	45.4355	70.5391	79.0345	74.9138
A0A286ZT82	TAGLN	Transgelin	644.977	483.035	650.855	572.497	442.861	772.763	605.368	595.266	520.318	774.024	358.994	533.016
A0A286ZT83	RANBP3	RANBP3	283.621	259.496	255.973	137.317	224.136	231.544	315.726	259.482	363.413	145.297	219.571	240.948
A0A286ZT98		UROS	34.3997	31.7402	29.5937	29.2558	24.2703	0	24.0538	25.7278	20.2139	32.9319	26.4796	33.2917
A0A286ZTA4	ALDOB	Fructose-bisphosphate aldolase	708.493	690.85	1138.36	903.697	734.952	645.326	633.235	688.589	793.034	925.172	942.83	968.926
A0A286ZTA6	ARSA	ARSA	30.1323	31.2406	28.4101	30.2963	33.9768	31.2789	0	31.5505	35.6573	27.5901	29.5954	25.4233
A0A286ZTB0	SELENBP1	SELENBP1	6916.59	6817.99	9314.17	8132.91	6849.09	5512.42	5800.79	5967.45	7259.62	5841.08	8405.94	7088.66
A0A286ZTJ0	PEX16	Peroxisomal membrane protein PEX16	54.4989	43.2925	38.1118	48.9879	48.7423	52.3896	45.3279	49.9327	54.8842	44.1134	36.5566	54.3772
A0A286ZTL8	LMNB2	LMNB2	347.178	353.204	391.421	368.814	378.837	389.419	400.757	400.756	437.744	357.262	382.91	389.955
A0A286ZTN4	NIPSNAP2	NIPSNAP2	1306.56	1363.08	1345.99	1337.32	1276.49	1480.08	1174.73	1365.77	1172.13	1367.37	1665.86	1471.91
A0A286ZTN5	G3BP1	G3BP1	314.262	262.532	303.616	240.986	291.704	329.528	282.241	334.319	179.258	237.147	274.725	246.898
A0A286ZTS1	L3HYPDH	Trans-L-3-hydroxyproline dehydratase	255.393	212.752	306.284	229.977	146.387	204.191	227.83	160.965	245.204	197.063	279.418	289.482
A0A286ZTT8	RAB23	RAB23	55.0615	54.228	55.7781	58.5822	53.7136	49.3628	70.8888	64.8651	48.5245	64.4599	36.1263	52.6681
A0A286ZTV9	KTN1	KTN1	166.705	197.693	210.319	186.295	183.245	163.61	176.017	168.647	145.396	232.551	176.098	199.945
A0A286ZTZ2	PALM2AKAP2	PALM2AKAP2	116.578	104.379	64.4916	80.5879	94.0499	92.9253	100.537	94.6285	97.3437	71.1064	74.4554	78.7996
A0A286ZU25	WDR77	WDR77	180.207	208.107	216.168	212.593	223.962	193.642	237.686	211.173	249.232	248.89	239.416	206.666
A0A286ZU36	GAMT	Guanidinoacetate N-methyltransferase	874.353	760.14	882.667	930.988	910.321	775	739.029	887.952	823.973	1049.87	877.095	983.558
A0A286ZU42	PICALM	PICALM	174.089	160.54	150.077	131.646	164.434	163.661	184.058	157.797	163.349	185.244	150.028	148.856
A0A286ZU47	SVIL	SVIL	96.512	115.626	281.748	211.501	110.659	127.659	96.5871	90.9065	94.942	77.9447	103.187	153.181
A0A286ZU54	MTDH	MTDH	171.427	185.277	173.598	164.457	169.013	206.39	174.711	181.034	183.958	167.667	186.793	157.863
A0A286ZU56	MRPL20	MRPL20	58.4175	58.981	69.2217	59.2684	70.5256	51.6846	39.7085	52.5704	55.4489	49.735	51.0769	55.2143
A0A286ZUE0	PREX1	PREX1	9.33119	13.5557	8.44835	11.6684	11.1508	11.7921	17.373	11.1289	10.5385	11.9836	0	6.08384
A0A286ZUG8	NUP98	Nuclear pore complex protein Nup98-Nup96	66.931	58.6099	51.2482	49.515	82.0123	63.534	82.6271	58.5945	55.9543	32.7507	67.9125	44.7883
A0A286ZUH0	CALD1	CALD1	236.349	363.421	259.569	283.873	255.127	324.566	353.877	305.271	254.743	232.969	223.915	205.35
A0A286ZUI9	GYG1	GYG1	122.312	106.885	148.462	125.576	118.884	184.977	123.47	150.199	135.002	163.565	141.159	204.265
A0A286ZUJ0	INF2	Inverted formin-2	36.6272	22.2563	24.3563	32.3145	25.9771	40.5285	22.2728	22.3766	32.0767	26.1159	32.7457	55.2824
A0A286ZUJ1	CORO1A	Coronin	395.304	284.127	326.324	301.156	381.744	527.599	520.095	436.218	424.047	484.354	558.337	466.896
A0A286ZUJ8	PIP4P1	Phosphatidylinositol-4,5-bisphosphate 4-phosphatase	61.3934	66.2577	86.8124	58.7556	64.2633	60.0265	60.9255	63.4643	59.3378	55.4304	73.249	57.1265
A0A286ZUK6	GFUS	GDP-L-fucose synthase	180.009	146.596	184.334	166.588	157.324	172.009	164.819	163.063	168.253	187.55	168.602	176.178
A0A286ZUL8			720.483	662.811	847.802	609.738	961.215	1027.65	1177.36	819.358	606.761	830.544	682.92	709.937
A0A286ZUN9	NDUFS8	NADH dehydrogenase [ubiquinone] iron-sulfur protein 8, mitochondrial	159.097	169.408	218.696	228.478	144.125	134.895	235.148	168.89	310.112	144.726	241.296	227.207
A0A286ZUS4	CHCHD3	CHCHD3	75.5859	51.6624	51.9558	39.1971	98.903	66.4359	92.9027	74.1885	70.3631	72.1932	64.252	62.6169
A0A286ZUT3	RAP2A	Ras-related protein Rap-2	72.3964	55.0049	71.1537	56.8322	58.7733	77.1336	68.9409	74.2252	73.8829	75.6897	61.8584	60.6689
A0A286ZUW0	GFPT1	Glutamine--fructose-6-phosphate transaminase (isomerizing)	664.615	568.69	740.144	648.157	607.737	610.216	661.747	614.066	604.984	599.444	614.844	563.731
A0A286ZUW5	P4HA1	Procollagen-proline 4-dioxygenase	81.1702	86.6389	59.8934	92.9941	123.932	111.278	118.96	116.134	112.547	105.492	102.622	113.114
A0A286ZUY9	A1BG	A1BG	936.151	224.29	433.397	397.523	377.861	988.18	863.557	911.221	181.835	675.039	342.76	633.76
A0A286ZUZ1	SNX2	Sorting nexin-2	130.981	143.013	84.4997	101.573	122.67	129.333	137.215	118.762	85.8645	88.0638	81.7652	84.0701
A0A286ZUZ5	MAP1S	MAP1S	83.8315	78.0482	79.4561	121.912	84.8971	139.443	103.505	136.508	94.6764	93.9336	132.301	116.91
A0A286ZV23	EGFR	Receptor protein-tyrosine kinase	174.886	147.061	132.905	131.678	161.224	222.24	142.076	175.755	150.369	136.007	171.876	176.731
A0A286ZV66		TITIN protein	0	0	0	0	0	0	0	0	0	0	0	0
A0A286ZV95	TMED10	TMED10	525.855	489.858	514.096	569.422	471.36	482.115	393.295	486.272	531.284	568.958	446.48	438.007
A0A286ZVB7	DPT	DPT	191.579	145.619	170.063	181.1	184.062	205.391	314.151	225.463	210.351	248.073	159.975	220.273
A0A286ZVD4	PANK4	4'-phosphopantetheine phosphatase	0	0	0	0	0	0	0	0	0	0	0	0
A0A286ZVD9	IQCA1	IQCA1	57.931	50.7495	0	0	61.1621	0	57.9506	49.3685	68.2169	49.0329	0	0
A0A286ZVG0	PSAP	PSAP	631.659	618.025	703.617	715.658	681.923	780.263	592.304	660.088	805.88	570.567	822.649	708.682
A0A286ZVG1	PGAM5	PGAM5	179.808	149.953	175.173	178.8	263.534	204.254	317.587	225.287	149.179	166.21	182.405	143.459
A0A286ZVI5	PPP6R3	PPP6R3	123.752	117.134	134.075	102.588	127.093	164.378	131.269	126.127	144.618	127.853	139.496	112.932
A0A286ZVJ2	RAP1B	RAP1B	1706.75	1780.36	1667.27	1753.85	1726.57	2123.19	1655.3	1710.35	1842.8	1463.89	1912.3	1580.77
A0A286ZVL1	TMX1	TMX1	238.739	256.947	305.154	323.061	272.39	344.362	282.005	261.71	305.173	219.146	318.959	287.275
A0A286ZVL5	STT3A	Dolichyl-diphosphooligosaccharide--protein glycotransferase	618.224	591.911	647.182	628.751	533.764	584.482	536.774	573.307	635.224	519.469	559.599	559.493
A0A286ZVP2	CDC42BPB	Non-specific serine/threonine protein kinase	68.7113	70.7206	0	30.3818	47.6299	38.1832	72.8033	54.0958	63.7163	0	0	82.5414
A0A286ZVR9	EPS8L2	EPS8L2	243.992	283.424	238.092	264.808	249.544	218.524	249.335	222.307	215.191	215.396	227.563	191.906
A0A286ZW04	CBFB	CBFB	145.284	88.0835	96.1605	103.717	102.651	122.816	106.744	112.082	99.4735	108.698	132.946	131.01
A0A286ZW70		Peptidyl-prolyl cis-trans isomerase	3459.06	3993	4613.17	4411.62	3575	4250.92	3461.62	3762.11	4232.1	4036.48	4446.94	3412.84
A0A286ZW72	RPL14	60S ribosomal protein L14	1132.01	1179.09	1098.94	1251.24	1168.93	1192.44	1156.36	1248.97	1381.26	1119.25	1311.91	1284.46
A0A286ZW77	CELF1	CELF1	51.4189	47.3061	52.6084	54.6765	50.9111	55.2615	49.8383	52.1255	55.6411	40.6836	49.383	47.0399
A0A286ZW98	SULT1E1	Sulfotransferase	192.352	217.334	251.551	221.04	198.916	138.374	207.635	194	176.309	156.9	290.021	187.813
A0A286ZWA5	UBQLN2	UBQLN2	39.1492	42.6434	36.4457	28.1406	33.98	39.3825	39.9957	37.213	41.8685	41.7022	41.7499	38.2515
A0A286ZWA8	THRB	THRB	2272.9	1939.69	2431.17	2198.74	2172.78	3275.48	2078.53	1982.56	1939.48	2419.9	2883.15	2372.99
A0A286ZWB1	TMEM11	TMEM11	41.224	51.1235	42.7242	39.4406	37.2859	37.2477	42.152	37.3949	42.9318	34.2798	44.9558	69.8099
A0A286ZWD0	PTP4A3	PTP4A3	0	0	0	0	0	0	0	0	0	0	0	0
A0A286ZWG1	NPLOC4	NPLOC4	120.304	129.413	145.208	131.689	139.568	114.384	134.696	118.897	156.693	126.09	155.969	103.257
A0A286ZWI1	ALDOC	Fructose-bisphosphate aldolase	74.3756	0	444.995	153.3	127.865	169.601	150.729	126.077	88.872	271.142	264.541	281.365
A0A286ZWI2	NUDT21	Cleavage and polyadenylation specificity factor subunit 5	352.05	396.214	415.668	448.717	381.579	401.088	339.388	396.952	415.201	353.689	317.298	413.647
A0A286ZWK2	HSPA8	HSPA8	18010.4	18226.4	18765.3	18234.9	18639.1	19855.8	17166.9	18724.2	19972.6	20240.5	20269.9	20249.3
A0A286ZWK7	ESRP2	Epithelial splicing regulatory protein 2	253.788	251.154	290.639	273.509	252.011	245.824	224.353	249.378	284.855	235.449	261.976	260.203
A0A286ZWN2	CASP10	CASP10	59.5587	59.6664	61.3537	60.6459	52.159	58.7775	43.4204	50.5655	46.1049	46.5731	63.999	56.4707
A0A286ZWP0	CCM2	CCM2	15.4469	24.2636	17.5041	24.545	18.2162	19.4213	14.753	19.1656	18.1506	20.888	25.0806	19.0887
A0A286ZWS0	SH3BGRL3	SH3 domain-binding glutamic acid-rich-like protein	587.529	482.174	449.198	444.535	551.475	618.275	611.489	593.531	649.523	552.072	495.942	469.842
A0A286ZX14	SART3	SART3	120.914	115.781	120.387	108.507	104.314	102.107	123.714	105.955	135.408	146.53	123.446	110.455
A0A286ZX26	CTSD	Cathepsin D	3541.5	2537.42	2854.99	2983.52	3152.16	3092.53	2675.6	3011.03	3531.81	2810.7	3148.06	3468.08
A0A286ZX74	SRSF5	SRSF5	704.504	703.189	552.912	524.109	682.505	724.459	721.349	581.461	738.298	605.923	608.17	583.269
A0A286ZXA3	POR	NADPH--cytochrome P450 reductase	936.316	749.878	703.563	856.971	654.751	729.512	741.593	733.487	870.274	694.545	951.478	772.242
A0A286ZXB1	SEC16B	Protein transport protein sec16	89.9269	106.04	124.118	106.246	87.8123	94.5073	93.0169	83.6028	107.953	91.1316	77.2461	88.5166
A0A286ZXD1	RAB4A	RAB4A	226.501	254.804	305.208	300.756	308.566	257.186	247.739	290.542	284.565	180.773	293.519	286.695
A0A286ZXD9	MAP4	Microtubule-associated protein	140.58	130.235	84.8998	153.339	124.954	128.755	113.032	113.236	122.924	79.3278	68.0438	115.828
A0A286ZXE4	ABCB7	ABCB7	89.9215	101.01	106.339	119.605	104.528	89.8771	106.131	89.6604	103.672	73.7509	97.2873	80.1995
A0A286ZXF1	CYB5R1	Cytochrome-b5 reductase	806.968	645.996	759.521	730.739	751.378	613.223	705.578	617.395	681.527	570.352	653.815	640.235
A0A286ZXF2	HS1BP3	HS1BP3	110.914	75.3666	71.187	64.8413	70.3546	65.0964	64.3037	96.3447	69.0729	119.792	57.0148	103.513
A0A286ZXF3	HSD3B7	HSD3B7	368.863	284.193	223.726	276.772	363.287	260.02	253.111	290.669	296.543	274.408	286.222	293.274
A0A286ZXH9	PLPP1	Phospholipid phosphatase 1	41.7006	21.8648	44.1587	30.2919	51.1489	47.7949	25.3839	40.4569	38.0351	39.074	44.8654	41.867
A0A286ZXJ1	COG5	Conserved oligomeric Golgi complex subunit 5	52.4426	39.5344	41.4998	42.486	37.3267	43.373	38.7445	42.1168	32.0667	38.044	45.2431	42.9298
A0A286ZXJ3	TMEM33	TMEM33	225.809	231.983	173.371	229.904	208.536	203.799	185.896	205.497	230.844	168.985	218.137	236.663
A0A286ZXJ6	PPP3CA	Serine/threonine-protein phosphatase	278.019	261.502	349.711	396.218	221.373	277.653	315.032	305.5	328.889	296.767	371.421	239.865
A0A286ZXK8	MCAT	MCAT	119.1	74.5378	88.4686	123.268	60.5881	74.7355	53.1945	83.3337	132.32	87.5884	122.478	117.383
A0A286ZXM0	AHNAK2	PDZ domain-containing protein	0	0	0	0	0	0	0	0	0	0	0	0
A0A286ZXM3	MCT7	MCT7	186.717	165.76	146.99	176.022	152.04	210.444	210.271	140.338	191.098	277.241	148.695	231.714
A0A286ZXQ5	LOC100626015	SpaA domain-containing protein	244.75	232.784	232.856	209.826	237.784	231.771	220.574	204.318	245.835	205.444	243.406	176.577
A0A286ZXT3	PI4KA	1-phosphatidylinositol 4-kinase	128.01	173.064	125.622	146.56	124.805	139.239	138.263	145.51	132.621	98.4948	145.971	139.799
A0A286ZXT6	GADL1	GADL1	0	0	0	0	0	0	0	0	0	0	0	0
A0A286ZXZ9	EPB41L2	EPB41L2	113.709	152.276	100.212	99.6315	162.411	231.57	171.71	177.084	123.953	123.252	95.6985	115.622
A0A286ZY30	KHSRP	KHSRP	616.873	719.057	652.635	627.002	530.626	533.556	728.003	547.846	565.234	735.637	688.75	660.131
A0A286ZY32	CAVIN4	Muscle-restricted coiled-coil protein	0	0	0	0	0	0	0	0	0	0	0	0
A0A286ZY37	GMPS	GMP synthase (glutamine-hydrolyzing)	200.337	177.623	191.381	187.393	184.352	174.439	180.096	187.685	162.66	195.848	196.455	181.222
A0A286ZY44	CLPTM1	CLPTM1	119.54	152.165	129.05	119.993	132.098	112.73	105.036	113.094	121.499	119.279	175.135	150.467
A0A286ZY48	EPN1	EPN1	231.579	285.74	364.853	340.67	282.028	265.038	325.542	229.003	221.45	191.63	219.56	178.652
A0A286ZY50	VAMP2	Vesicle-associated membrane protein 2	579.96	595.337	335.671	397.435	610.251	547.297	626.462	537.653	363.648	405.826	420.721	499.882
A0A286ZYA9	P2RX4	P2X purinoceptor	21.215	14.8009	0	0	15.6667	25.2344	0	19.9956	35.8033	16.2749	0	18.9223
A0A286ZYB0	ACSF3	ACSF3	490.22	491.851	534.598	496.545	541.092	454.365	460.09	433.823	523.864	386.822	380.684	443.083
A0A286ZYD4	EPB41L5	Band 4.1-like protein 5	116.198	116.953	98.8202	106.678	100.901	106.702	88.4327	108.948	100.732	86.3824	108.324	120.153
A0A286ZYE6	IDH2	Isocitrate dehydrogenase [NADP]	3388.17	4052.21	4651.69	4125.14	3984.02	4006.58	2989	3870.52	4034.92	3200.18	4636.49	4262.96
A0A286ZYE7	HNRNPDL	HNRNPDL	58.8065	99.209	50.2067	60.9563	78.7432	70.74	148.317	95.2873	20.5101	81.6179	26.8662	43.2879
A0A286ZYJ8	UPF1	UPF1	227.854	213.646	187.67	186.816	227.956	231.903	215.252	203.052	216.163	193.984	184.842	197.895
A0A286ZYL7	ATP5F1D	ATP synthase F1 subunit delta	4307.83	4807.17	4307.57	3652.55	4535.98	4153.16	4331.23	3776.82	5477.56	3066.14	3266.66	3241.02
A0A286ZYM2	MAIP1	MAIP1	159.699	127.684	189.137	140.683	154.122	119.149	130.645	140.257	137.685	137.732	176.605	144.166
A0A286ZYN1	H6PD	H6PD	466.769	404.983	813.03	578.351	360.898	472.377	405.936	424.285	499.606	444.265	612.411	486.775
A0A286ZYN3	IFI44	IFI44	215.359	316.233	266.956	274.516	293.164	245.813	215.196	242.057	205.639	244.055	381.952	261.886
A0A286ZYS8	CMYA5	CMYA5	62.2803	0	0	0	0	27.9435	0	0	46.2555	0	32.0214	53.4126
A0A286ZYT3	PAK1	Non-specific serine/threonine protein kinase	72.3642	0	88.0107	0	76.9153	0	69.3791	104.864	0	0	0	0
A0A286ZYT5	CEACAM1	Carcinoembryonic antigen-related cell adhesion molecule 1	186.646	137.585	167.632	137.893	168.771	162.938	127.676	155.862	218.717	145.907	118.135	151.165
A0A286ZYV1	RDX	RDX	2943.6	2656.24	2618.3	2739.32	2853.43	2683.78	2546.07	2630.26	2617.42	3037.38	2824.89	2831.74
A0A286ZYV7	PKLR	Pyruvate kinase	267.915	240.608	220.439	250.09	267.228	227.09	270.919	234.671	289.222	309.734	272.662	260.602
A0A286ZYX7	BRD4	BRD4	0	284.291	0	0	0	0	0	0	0	0	0	0
A0A286ZYX8	ALDOA	Fructose-bisphosphate aldolase	221.702	180.538	244.783	217.456	255.85	237.537	204.672	237.122	227.594	232.329	231.25	276.23
A0A286ZYY0	MARS2	Methionine--tRNA ligase, mitochondrial	249.69	167.138	137.019	132.527	162.916	144.483	157.047	146.229	170.463	146.706	145.154	141.633
A0A286ZYY8	MYBBP1A	MYBBP1A	225.686	239.072	216.047	232.385	215.922	227.204	238.404	202.377	228.016	213.516	224.9	231.675
A0A286ZZ23	SCYL1	SCYL1	64.0974	61.5654	70.9514	64.7813	77.4725	74.1255	63.6928	70.7572	60.8466	74.3462	62.8428	75.8839
A0A286ZZ34	DBT	Dihydrolipoamide acetyltransferase component of pyruvate dehydrogenase complex	538.384	542.212	496.38	497.183	509.326	395.557	440.475	426.083	516.25	458.962	540.309	482.806
A0A286ZZ49	PHYH	PHYH	661.081	898.255	851.871	718.323	543.144	679.068	917.68	654.946	469.843	638.368	596.459	557.033
A0A286ZZ76	AMDHD2	N-acetylglucosamine-6-phosphate deacetylase	285.075	150.217	184.377	193.492	219.131	193.81	171.498	188.629	217.101	216.865	173.686	253.929
A0A286ZZ85		PCI domain-containing protein 2	54.4212	68.7731	42.7242	51.7697	71.6957	60.6615	54.3766	59.9575	57.6676	58.3108	42.6761	50.244
A0A286ZZ97	CAVIN1	CAVIN1	104.128	64.1793	68.3766	121.904	92.5295	142.84	131.777	149.052	41.6672	159.221	54.8127	54.91
A0A286ZZ99	ARHGEF10L	ARHGEF10L	100.785	130.784	58.5118	60.3016	106.416	99.8275	87.3395	89.2893	92.027	87.4113	73.9591	72.3678
A0A286ZZA4	RBM39	RBM39	186.861	192.755	153.601	168.622	190.954	259.755	205.911	217.263	127.777	163.611	200.371	182.445
A0A286ZZB2	STXBP1	STXBP1	90.9152	61.4684	54.6892	74.2434	67.0482	170.119	57.9966	112.191	91.1854	82.622	138.054	106.879
A0A286ZZF0	HYOU1	HYOU1	843.654	955.324	1108.97	810.284	857.464	992.911	983.611	875.419	942.18	1361.79	719.753	915.064
A0A286ZZG7	EIF4G1	EIF4G1	399.431	370.385	314.129	345.517	397.497	397.291	369.673	362.149	381.07	368.846	353.69	367.306
A0A286ZZJ3	ZC3HAV1	ZC3HAV1	174.837	187.691	182.993	196.604	157.767	126.258	134.067	144.758	145.206	128.371	147.531	157.685
A0A286ZZL8	PABPC1	Polyadenylate-binding protein	656.377	680.821	692.949	664.916	626.642	840.576	625.789	754.178	713.629	725.959	774.559	809.968
A0A286ZZM7	TXNDC17	Thioredoxin domain-containing protein 17	1153.74	813.152	965.686	1014.13	1094.25	933.455	1045.74	978.137	1039.92	964.026	1098.95	1072.66
A0A286ZZP8	SRP72	Signal recognition particle subunit SRP72	6.32134	10.3259	9.76344	6.73448	13.1747	12.6462	14.7048	14.6099	8.44936	12.8117	0	8.34463
A0A286ZZS1	ADK	Adenosine kinase	521.982	536.07	454.45	528.596	449.015	375.21	478.994	431.66	507.034	502.994	423.587	507.128
A0A286ZZW5	GAS2	GAS2	305.541	498.903	361.492	403.827	303.145	261.341	283.548	267.643	280.307	232.784	341.15	259.503
A0A286ZZX4	CPT1A	Carnitine O-palmitoyltransferase	741.91	601.872	857.726	730.865	683.98	718.974	578.449	671.042	828.274	802.84	878.813	847.595
A0A287A034	FCGR3A	FCGR3A	81.8929	156.6	104.577	185.893	151.34	404.772	163.627	256.12	204.361	118.882	193.688	148.975
A0A287A042	MGAM	MGAM	91.586	91.2459	97.6272	100.384	75.9821	77.8559	83.0456	79.8173	89.4644	89.4139	75.2897	88.1218
A0A287A049	CFH	CFH	386.679	418.529	429.273	410.889	443.624	587.632	458.508	481.76	401.845	516.511	404.375	418.269
A0A287A059	ACTR1A	ACTR1A	158.249	123.435	142.344	112.124	148.61	135.107	133.453	172.877	168.204	228.752	170.604	184.536
A0A287A0B5	COQ7	5-demethoxyubiquinone hydroxylase, mitochondrial	71.1631	69.4361	41.2578	39.6468	61.3383	55.9819	72.6905	44.9637	78.9281	24.4706	48.2707	38.4185
A0A287A0E2	SH3GLB2	SH3GLB2	458.651	582.009	435.01	524.829	516.434	596.992	467.485	534.915	357.377	491.201	584.466	540.706
A0A287A0F4	WASHC5	WASH complex subunit 5	63.513	77.3316	68.8177	70.1	83.5732	76.7332	70.4401	73.5798	66.687	78.6321	76.7022	66.2476
A0A287A0G6	MMS19	MMS19 nucleotide excision repair protein	31.4526	28.7052	34.6101	33.3831	34.7208	38.7173	30.5639	33.1834	30.3909	38.3096	37.2714	38.7605
A0A287A0G9	EIF3K	Eukaryotic translation initiation factor 3 subunit K	91.3615	88.6022	84.3774	83.6454	106.187	100.908	103.308	102.522	98.9953	128.76	106.869	83.9064
A0A287A0H7	HHATL	HHATL	0	0	0	0	0	0	0	0	0	0	0	0
A0A287A0J1	LOC100624785	Tubulin beta chain	293.961	402.189	411.788	356.107	416.963	258.099	407.184	348.296	202.996	301.193	390.822	335.053
A0A287A0K2	MRPL49	39S ribosomal protein L49, mitochondrial	44.6003	43.7181	43.9693	54.2462	49.5587	47.3001	36.8706	49.8155	41.9367	48.6656	45.4739	47.2647
A0A287A0R5	AFMID	Kynurenine formamidase	141.643	208.477	159.707	168.555	182.574	100.144	129.394	122.364	92.7952	116.856	178.157	137.44
A0A287A0U2	PITRM1	Presequence protease, mitochondrial	43.2171	57.6935	53.3988	54.3957	63.7612	49.0239	63.6763	64.5835	50.1196	90.6376	87.1018	70.8999
A0A287A0U5	NPL	NPL	43.4062	36.4389	45.8385	48.3103	65.8903	73.2628	54.3959	50.0689	51.8412	62.4268	47.0187	44.3673
A0A287A0V6	PYCR1	Pyrroline-5-carboxylate reductase	93.7123	28.8246	14.3768	52.6914	29.6252	45.0101	69.3667	46.8266	33.879	26.7837	28.1764	43.661
A0A287A0W6	ERGIC3	Endoplasmic reticulum-Golgi intermediate compartment protein	33.5355	31.0147	28.588	28.0871	23.0087	26.1247	20.3823	28.2146	35.503	25.3832	27.0057	33.3333
A0A287A0Y0	EPB41	Protein 4.1	224.404	286.016	250.06	285.936	308.274	273.127	289.287	307.514	241.275	244.205	321.708	285.829
A0A287A0Y1	PFDN5	MYG1	76.3544	93.3047	98.7479	100.357	116.783	68.0903	95.0336	103.266	106.468	79.2972	96.2434	105.354
A0A287A128	LOC100626199	LOC100626199	11.7681	22.4656	0	17.3886	164.521	16.5169	9.86554	55.5207	7.3141	7.06918	18.2417	11.169
A0A287A133	NARS1	Asparagine--tRNA ligase	386.346	401.931	411.864	394.114	390.173	377.308	430.211	367.909	432.365	432.616	353.78	366.564
A0A287A172	ATP6V0A1	V-type proton ATPase subunit a	111.945	94.6941	103.048	115.752	114.591	144.738	106.575	117.904	135.946	101.852	98.2439	124.286
A0A287A176	LARP1B	LARP1B	125.075	118.401	136.107	125.618	116.247	132.287	142.965	129.939	122.754	96.4076	110.792	132.925
A0A287A178	PACSIN2	PACSIN2	132.182	85.7812	78.8414	90.8578	129.832	190.6	119.776	139.096	115.144	139.355	116.92	124.793
A0A287A189	COX20	Cytochrome c oxidase assembly protein COX20, mitochondrial	61.1	89.2228	78.766	63.0241	88.483	85.4676	85.0696	85.4064	73.5691	62.2687	73.6663	69.2347
A0A287A190	CACNB1	Voltage-dependent L-type calcium channel subunit beta-1	0	0	0	0	151.369	0	0	0	0	232.586	0	0
A0A287A1A9	DGKZ	Diacylglycerol kinase	0	0	43.7478	0	48.2975	49.3486	0	0	30.4147	46.1921	56.3369	47.0876
A0A287A1C4	RPS6KA5	Non-specific serine/threonine protein kinase	156.606	197.702	264.353	202.421	146.358	0	151.34	120.356	209.383	141.332	166.8	133.286
A0A287A1E1	TRIAP1	TP53-regulated inhibitor of apoptosis 1	133.485	214.959	145.711	195.156	155.31	168.504	251.252	163.396	230.086	222.111	149.018	212.388
A0A287A1F1	CLDN1	Claudin	203.782	232.303	197.225	183.016	193.951	172.263	268.24	188.853	225.422	180.972	184.941	219.137
A0A287A1G6	HK1	Hexokinase	194.802	179.269	238.165	232.885	195.932	240.301	200.035	228.679	187.941	226.932	266.093	250.042
A0A287A1P5	PRPSAP1	PRPSAP1	96.4753	97.8335	79.7179	105.652	107.855	91.2347	107.052	95.693	107.368	118.333	106.665	98.2065
A0A287A1Q6	LMO7	LMO7	85.1196	112.087	88.2144	101.02	88.8152	86.4165	114.787	88.8181	67.041	76.946	100.63	84.6802
A0A287A1S6	COL1A1	COL1A1	1239.67	918.456	754.256	977.546	1006.55	903.92	1780.79	1180.16	1497.67	1184.13	860.498	1318.45
A0A287A1U8	MSRB2	L-methionine (R)-S-oxide reductase	25.0036	28.7014	28.9598	28.0623	26.9786	26.8034	27.6219	27.5925	17.9953	33.6478	29.9248	27.3778
A0A287A1V6	SGTA	SGTA	289.603	294.962	318.189	284.459	330.976	324.486	177.506	282.076	351.269	357.233	314.665	306.745
A0A287A1V7	KIF5B	Kinesin-like protein	27.0846	21.9562	19.1293	24.9476	20.4723	25.2896	25.9136	19.9327	17.4266	28.1928	26.1877	26.8769
A0A287A1V9	DHRS7B	DHRS7B	159.466	141.02	165.811	169.524	143.326	132.575	150.221	149.34	153.674	138.816	170.821	155.636
A0A287A1Y1	ZBTB22	TAPBP	267.244	275.215	194.037	249.651	290.08	363.771	335.706	300.878	233.629	319.879	280.703	288.497
A0A287A275	TUBB4B	Tubulin beta chain	2332.44	2564.24	2375.59	2507.07	2108.11	1828.64	2368.75	2265.94	2488.82	3020.51	2685.6	2608.99
A0A287A2F9	TCEA1	Transcription elongation factor	399.607	358.776	477.746	459.75	445.185	385.66	371.868	444.653	409.959	264.045	432.612	396.879
A0A287A2J3	CARS2	Cysteine--tRNA ligase	148.03	171.77	235.287	195.25	163.702	157.582	180.952	155.903	209.305	154.513	185.179	160.182
A0A287A2L4	ABCA8	ABCA8	160.379	109.78	153.623	144.346	143.052	132.245	150.3	149.215	100.054	98.6653	169.45	117.835
A0A287A2P6	ACTL6A	ACTL6A	150.001	166.173	172.738	169.593	164.232	184.828	166.766	167.032	165.141	176.83	199.459	167.956
A0A287A2R1	MANF	MANF	1249.95	1036.38	1588.07	1393	1045.06	1361.62	1095.25	1322.79	1240.51	1567.44	1729.73	1678.83
A0A287A2R9	CRK	YWHAE	979.658	835.787	942.71	993.862	903.314	949.235	895.48	933.551	1011.58	1158.5	1040.54	1111.4
A0A287A2T4	TSPAN9	TSPAN9	145.149	122.855	141.386	132.148	134.429	147.042	145.425	173.825	177.673	152.653	155.817	142.66
A0A287A2T6	ASMTL	ASMTL	148.116	104.414	103.685	125.826	145.634	110.239	133.654	113.627	97.8304	89.3265	91.0267	82.8491
A0A287A2V4	ABHD6	ABHD6	258.745	234.236	172.345	213.385	210.571	201.607	184.033	181.762	192.605	175.752	165.968	165.49
A0A287A2Y1	PNP	Purine nucleoside phosphorylase	106.844	108.571	91.2673	96.8179	129.507	152.466	170.445	151.992	60.8652	107.418	107.088	106.933
A0A287A313	FGGY	FGGY	191.131	161.967	142.929	172.693	137.297	144.646	94.5605	134.223	174.969	154.058	201.812	193.622
A0A287A319		RDH16	4541.92	5463.51	5606.16	5664.31	7358.41	4983.96	3850.16	4987.61	4495.16	4365.02	5560.74	4920.18
A0A287A326	DHRS1	DHRS1	679.931	517.345	513.337	563.78	459.788	419.58	480.806	544.601	631.026	481.048	455.598	655.846
A0A287A372	SORBS2	SORBS2	308.515	348.575	202.971	282.474	298.845	346.986	397.629	336.506	165.216	262.287	219.471	230.739
A0A287A391	EEF1A1	Elongation factor 1-alpha	12442	12309.9	12169.5	10147.6	12906.2	10835	16165.7	11639.7	11431.3	14338.9	10348.7	10832.1
A0A287A3C2	F12	F12	159.271	243.621	180.64	197.892	191.64	234.482	210.198	224.905	190.597	156.756	176.983	167.773
A0A287A3D2	PDLIM5	PDLIM5	72.4437	60.6896	88.5214	78.6731	88.8197	59.5807	60.4981	65.9781	66.7764	79.2577	61.973	62.1947
A0A287A3F4	ALG9	Mannosyltransferase	246.869	166.073	198.133	174.196	199.554	196.25	176.218	186.863	206.194	167.693	241.313	250.021
A0A287A3G0	PPP1R14A	PPP1R14A	41.7036	26.1225	40.8753	37.7691	38.611	45.7177	39.9723	52.8512	50.1663	53.3183	53.7037	50.1382
A0A287A3H0	LOC102162486	RNA-binding protein Luc7-like 2	85.3776	75.7941	71.7941	76.5684	81.539	95.5337	97.5692	90.1964	54.8285	54.6499	82.9746	76.5681
A0A287A3I8	CEP192	CEP192	70.8821	62.4949	62.3836	51.6863	87.2882	76.6666	67.1089	57.1609	101.113	94.7711	66.7625	73.2223
A0A287A3K1	PAXX	PAXX	69.29	74.1586	64.68	69.5775	69.4433	67.5248	41.6642	58.1519	61.1472	66.6635	33.5554	70.2801
A0A287A3Q5	KARS1	Lysine--tRNA ligase	308.519	302.657	328.78	277.767	371.877	343.93	280.627	312.432	367.318	436.948	336.862	346.073
A0A287A3T1	TOLLIP	TOLLIP	240.837	208.634	259.158	246.524	320.336	251.354	244.183	256.082	184.137	225.854	252.174	232.608
A0A287A3U7	PIPOX	Sarcosine oxidasee (formaldehyde-forming)	35.0522	77.5652	26.307	21.4576	0	0	117.149	46.1726	68.9049	67.0216	110.58	87.9122
A0A287A3W3	PYCR3	Pyrroline-5-carboxylate reductase	282.125	329.445	379.384	359.948	333.83	291.018	335.739	302.598	332.501	340.225	336.388	280.422
A0A287A456	PRMT5	Protein arginine N-methyltransferase 5	147.936	123.179	125.731	120.596	153.77	134.471	139.801	168.08	162.801	145.804	156.538	157.054
A0A287A480	ARCN1	Coatomer subunit delta	376.269	450.625	464.89	478.99	383.073	403.498	384.606	404.121	413.785	376.077	457.024	427.24
A0A287A487	IDH3B	Isocitrate dehydrogenase [NAD] subunit, mitochondrial	135.739	134.279	127.106	125.499	129.015	139.844	135.884	118.044	131.072	136.691	150.46	140.721
A0A287A495	NF2	NF2	159.024	147.467	144.19	124.657	144.315	136.963	135.358	125.475	151.565	163.665	141.637	133.924
A0A287A4A5	SEC22B	SEC22B	345.773	289.05	353.413	306.839	293.661	313.523	266.92	248.664	249.205	268.506	281.03	285.165
A0A287A4B2	U2SURP	U2SURP	98.8882	105.344	120.891	130.724	99.7484	111.745	112.464	98.3897	102.209	118.456	126.404	118.8
A0A287A4B8	RPRD2	RPRD2	11.258	11.6556	15.4174	11.9982	9.33701	13.5478	15.4005	7.96215	10.0696	7.65844	10.4129	10.5566
A0A287A4C7	RABL6	RABL6	0	0	0	0	0	0	0	0	0	0	0	0
A0A287A4F2	SFPQ	SFPQ	1055.19	1039.54	1081.61	986.184	1021.87	1112.13	955.601	1028.93	956.736	1112.29	1073.4	1064.9
A0A287A4H2	PURB	PURB	51.4688	54.9736	58.8419	65.2413	38.1442	74.4987	40.0471	45.5155	58.7738	32.9165	91.3192	45.1935
A0A287A4N1	ARFIP1	ARFIP1	114.029	101.495	107.429	88.4822	98.0423	115.923	91.2984	93.5695	58.9316	95.1657	109.516	107.518
A0A287A4R1	ACTBL2	ACTBL2	9491	13355.8	9104.58	7604.06	8901.65	10321.8	9408.71	15278.9	7250.33	7623.94	8039.82	8102.92
A0A287A4S3	CNN1	Calponin	170.286	0	216.708	168.07	0	114.525	0	168.108	0	206.277	0	114.297
A0A287A4W4	SMC1A	Structural maintenance of chromosomes protein	80.0587	77.4059	79.6052	73.243	69.7002	74.6678	72.4339	67.9618	80.6294	75.3043	75.1439	76.3163
A0A287A4W6	TMEM19	Ras-related protein Rab-21	198.466	234.261	255.904	238.971	148.384	221.911	210.599	206.645	206.728	211.986	247.77	194.383
A0A287A4X5	LOC110261008	Estradiol 17-beta-dehydrogenase 12	506.13	485.14	423.32	515.987	402.943	342.102	388.347	386.5	567.262	457.859	460.821	478.365
A0A287A547	XPOT	Exportin-T	58.9779	53.5871	44.6021	47.4063	68.2103	67.9527	59.1367	59.6501	55.8397	56.3815	60.1282	54.8404
A0A287A558	UQCRC1	UQCRC1	2316.4	2157.25	2657.36	2307.89	2211.11	2170.32	2217.52	2227.19	2453.25	2159.14	2298.09	2039.76
A0A287A584	MOV10	RNA helicase	87.6261	73.0873	79.0625	69.6795	92.1587	104.216	83.8443	93.688	99.7881	92.2889	99.0089	102.95
A0A287A5A2	TGFB1I1	Transforming growth factor beta-1-induced transcript 1 protein	68.6624	71.5238	88.7886	86.3883	77.021	105.829	78.8111	97.6613	61.5358	71.537	60.8693	74.9659
A0A287A5A7	CPNE3	CPNE3	506.561	410.735	407.055	451.667	392.625	392.568	390.466	398.156	465.583	407.907	397.34	482.055
A0A287A5B4	PDCD6IP	PDCD6IP	327.226	408.106	360.226	350.832	311.819	318.912	309.676	314.815	310.041	347.642	367.563	349.116
A0A287A5D6	BPNT1	BPNT1	104.619	100.806	104.805	97.2117	154.264	122.906	135.198	135.06	93.5434	146.393	131.216	129.615
A0A287A5F7	PPP2R1B	PPP2R1B	31.7036	26.4252	34.4541	27.25	24.1565	23.6552	22.2468	21.8441	25.1283	31.2646	28.2333	21.5658
A0A287A5G9	A1CF	A1CF	180.867	233.372	199.413	197.153	206.266	160.686	186.221	207.212	124.268	168.351	182.99	141.906
A0A287A5I0	CTBP1	CTBP1	147.779	153.998	142.457	137.036	145.946	129.265	154.018	145.099	169.028	192.933	161.929	152.605
A0A287A5M5	COMTD1	COMTD1	233.057	209.094	209.172	177.803	195.249	213.732	191.499	204.863	228.856	171.083	164.834	195.237
A0A287A5N6	CPSF6	Cleavage and polyadenylation specificity factor subunit 6	77.4223	83.3567	88.0704	97.7178	92.719	91.9457	96.4709	80.4587	81.6199	86.1971	93.7122	84.8114
A0A287A5P3	EFTUD2	116 kDa U5 small nuclear ribonucleoprotein component	238.29	271.607	277.361	289.208	263.842	283.252	270.734	242.236	306.652	292.248	290.579	266.039
A0A287A5S1	STARD10	STARD10	777.377	818.194	838.927	788.442	947.535	824.459	806.164	797.751	848.008	913.031	854.23	726.676
A0A287A5S6	TMOD3	TMOD3	180.942	180.437	184.251	199.929	168.36	194.14	167.354	151.932	166.146	201.989	176.028	150.016
A0A287A5S7	DDAH2	Dimethylargininase	150.426	158.25	183.613	168.948	176.876	221.356	191.331	199.396	212.681	189.13	187.57	208.799
A0A287A5T0	TMEM30A	Cell cycle control protein	189.853	168.345	131.533	164.402	195.102	195.835	180.629	197.357	190.504	213.645	167.485	135.443
A0A287A5T1	PCBP4	ABHD14B	471.686	707.214	525.717	594.083	729.527	536.674	357.021	544.456	766.511	518.378	494.914	538.001
A0A287A5V5	THOC2	THO complex subunit 2	39.3698	40.6294	38.2173	46.9065	44.7912	33.2017	44.9598	43.1084	26.3689	32.5474	24.9081	46.6824
A0A287A5V9	DDX6	RNA helicase	399.664	367.135	417.16	429.724	416.19	471.613	377.928	438.958	383.104	404.432	462.112	398.759
A0A287A5X0	LOC100157017	LOC100157017	259.976	271.113	295.316	288.642	226.902	204.621	147.298	201.349	195.438	247.058	256.119	234.941
A0A287A5Y1	HDHD3	Haloacid dehalogenase-like hydrolase domain-containing protein 3	322.489	318.445	353.906	310.216	246.056	234.6	291.835	268.441	294.644	221.422	233.642	260.171
A0A287A690	PRDX2	PRDX2	3438.38	3308.17	3271.22	3327.86	3949.75	3552.52	3835.35	3439.9	3493.93	3652.07	2951.47	3224.92
A0A287A699	HNRNPK	Heterogeneous nuclear ribonucleoprotein K	1916.12	2101.23	2263.04	1937.43	2041.16	2044.35	2075.06	1894.37	2278.23	2140.2	2184.49	2029.61
A0A287A6F0	MYL11	MYL11	135.725	147.783	116.503	103.757	334.554	249.371	220.967	207.63	208.971	200.452	255.277	627.571
A0A287A6F5	PTGR3	PTGR3	745.842	548.261	649.842	596.772	487.557	577.307	746.745	554.077	463.701	406.152	565.269	500.073
A0A287A6K7	APMAP	Adipocyte plasma membrane-associated protein	836.102	766.1	713.739	776.702	739.574	761.691	707.803	730.033	626.79	544.201	578.658	557.445
A0A287A6P1	GSN	Gelsolin	750.362	583.116	545.778	582.556	586.946	672.159	659.932	609.022	555.229	672.519	585.686	628.97
A0A287A6Q0	PROS1	Vitamin K-dependent protein S	68.7228	81.7208	77.0836	75.9417	74.0455	92.6168	67.5114	74.1524	54.2595	70.8597	66.2852	78.3186
A0A287A6T1	EWSR1	EWSR1	705.232	651.449	851.787	713.978	775.251	874.855	749.138	843.16	832.25	843.702	874.045	776.371
A0A287A6U6	SDR42E1	SDR42E1	71.4418	103.873	64.2236	73.1766	93.2944	63.3856	85.7665	71.705	85.5047	82.1196	49.4513	78.7977
A0A287A6V6	SSBP1	Single-stranded DNA-binding protein	93.0899	79.3475	80.1916	78.0106	98.6046	79.6974	79.658	94.3732	96.6314	89.7648	91.1928	98.4365
A0A287A6V9	CMBL	Carboxymethylenebutenolidase homolog	3313.52	3259.82	3783.79	3144.27	3009.03	2352.96	3934.2	2810.36	4189.56	2552.33	3665.83	3408.79
A0A287A6X5	HTRA2	HTRA2	181.717	270.149	278.073	298.786	210.316	227.123	238.575	207.143	294.788	195.77	269.45	207.128
A0A287A703	LOC100512795		15332.4	17187	17710.1	16269.3	15222	12471.5	15792.3	14146.7	14863.6	14108.2	17205.6	14864.7
A0A287A718	HPS3	Hermansky-Pudlak syndrome 3 protein homolog	1158.94	1163.37	1222.17	1147.84	1402.51	2296.4	1199.28	1616.36	1005.44	1234.04	1047.01	1147.25
A0A287A725	ATP5MG	ATP synthase subunit	970.644	719.791	1614.24	1392.84	762.385	930.531	504.705	1006.46	803.377	905.871	1628.27	1331.21
A0A287A758	LOC110255172	Acyl-coenzyme A amino acid N-acyltransferase 1	5447.82	4957.61	6146.73	5840.46	4762.73	2968.58	3327.29	3743.4	4807.67	3731.19	4620.4	4539.17
A0A287A7C2	DNPEP	Aspartyl aminopeptidase	453.191	543.702	421.626	503.255	440.437	395.201	481.43	435.003	473.389	519.934	415.476	468.696
A0A287A7E8	ENTPD5	ENTPD5	311.183	417.468	441.61	393.52	269.984	243.287	178.499	236.71	276.082	241.361	324.173	257.463
A0A287A7F6	PHB2	Prohibitin	2282.1	2293.77	2763.34	2549.49	2177.54	2142.44	2075.59	2085.62	2377.33	2058.48	2572.76	2259.36
A0A287A7K4	RBKS	Ribokinase	246.587	251.82	281.617	290.05	252.414	176.885	179.272	192.414	253.568	248.363	297.923	254.918
A0A287A7L8	PTPRF	Protein-tyrosine-phosphatase	0	97.8534	0	173.943	0	87.8789	0	0	0	0	191.443	108.371
A0A287A7Q7	EIF5	Eukaryotic translation initiation factor 5	426.078	412.227	481.65	428.514	463.805	416.573	453.463	447.427	407.427	507.579	471.854	460.921
A0A287A7R6	DNM2	Dynamin GTPase	162.998	186.746	186.926	179.14	173.095	182.665	193.694	188.227	165.757	165.468	163.596	163.521
A0A287A7S9	ACOX1	Acyl-coenzyme A oxidase	645.379	593.455	534.854	574.27	571.571	561.554	562.077	565.046	583.086	438.65	620.155	616.77
A0A287A7V3	HEXA	Beta-hexosaminidase	260.555	188.438	249.527	237.353	298.992	417.505	269.248	346.82	274.435	252.986	266.836	275.059
A0A287A7W3	ACSM5	ACSM5	87.0498	139.244	64.9365	106.047	133.679	52.5173	164.578	85.5325	0	0	97.3578	91.8212
A0A287A7Y8	CYRIB	CYRIB	194.755	173.142	165.737	162.116	158.979	245.194	192.084	193.01	143.771	229.549	196.157	185.269
A0A287A805	HPGD	HPGD	338.146	257.839	339.732	315.993	233.481	229.425	293.932	244.091	203.693	306.194	265.258	236.191
A0A287A821	THNSL1	THNSL1	457.548	457.994	561.132	449.991	454.466	333.393	405.808	377.808	470.434	417.254	451.318	466.563
A0A287A829	MAN2C1	Alpha-mannosidase	103.389	122.44	136.533	136.485	142.431	94.5766	87.6559	110.925	131.615	135.918	133.702	124.528
A0A287A830	CRP	Pentaxin	111.055	66.947	236.003	140.989	262.292	869.266	100.953	454.527	60.6644	151.151	96.1883	119.672
A0A287A835	AGPAT3	AGPAT3	184.74	240.867	258.954	229.423	189.514	263.25	168.889	204.795	214.62	185.242	233.77	224.242
A0A287A853	GNA13	GNA13	160.296	160.015	159.904	151.362	161.924	179.803	152.999	180.396	167.838	159.726	169.193	138.565
A0A287A8C3	ILK	Integrin-linked protein kinase	687.705	635.655	728.226	683.208	707.18	728.157	678.558	714.191	718.478	688.267	618.511	628.932
A0A287A8D7	SLA-DRB1		116.108	105.087	80.4694	114.016	78.2445	116.512	103.841	102.772	151.813	188.982	110.102	127.788
A0A287A8D8	KDSR	KDSR	213.257	220.064	256.516	232.001	218.278	196.572	196.055	188.876	189.431	189.044	245.904	222.789
A0A287A8E1	AP1M1	AP-1 complex subunit mu-1	162.525	162.596	145.886	164.39	151.616	156.866	161.734	156.804	167.502	239.932	146.962	136.99
A0A287A8E9	KRT8	KRT8	3636.87	3998.82	4987.26	4462.43	3584.23	3127.36	4303.24	3649.88	3792.21	4070.61	3493.91	3355.56
A0A287A8F2	LRRC20	LRRC20	0	0	0	0	0	0	0	0	0	0	0	19.8353
A0A287A8L0	COMMD5	COMM domain-containing protein 5	98.2417	92.9018	102.367	108.615	111.331	106.366	111.318	111.942	134.92	118.853	105.493	112.617
A0A287A8M1	IDH1	Isocitrate dehydrogenase [NADP]	5074.43	4439.58	5886.27	5055.72	4935.8	4709.35	4755.39	4708.1	5332.77	5393.55	4723.68	5089.27
A0A287A8N7	DAB2	DAB2	173.031	153.741	111.508	144.398	157.567	172.875	169.857	181.003	121.894	142.215	144.434	136.946
A0A287A8P0	OS9	OS9	101.586	89.977	107.928	76.302	108.199	110.724	76.3554	94.0208	119.792	142.377	99.8025	112.846
A0A287A8P5	OSBPL1A	Oxysterol-binding protein	324.096	322.711	288.314	306.644	321.14	259.88	269.956	283.002	314.925	307.537	326.835	331.242
A0A287A8P8	GALE	UDP-glucose 4-epimerase	215.073	242.51	283.042	221.264	237.663	178.082	224.458	192.849	257.593	258.454	217.64	223.018
A0A287A8Q1	OAS2	2'-5' oligoadenylate synthase	350.042	368.751	280.686	312.082	356.893	231.647	345.103	294.866	201.686	239.02	614.095	380.483
A0A287A8S0	LASP1	LASP1	255.916	322.056	521.146	431.949	224.65	207.233	285.192	308.589	377.985	0	201.811	299.405
A0A287A8S8	ENO1	Phosphopyruvate hydratase	3220.12	3301.26	3914.55	4048.94	3811.18	3718.13	3233.07	3964.29	3983.45	4398.69	4155.42	4227.72
A0A287A8T0	RPL7	RPL7	4541.83	4296.55	5274.13	4966.96	4862.68	4796.62	4354.92	4402.05	4864.03	4737.19	4816.72	4432.64
A0A287A8V1	EIF4A1	RNA helicase	1925.68	2051.03	2097.95	1978.98	2247.43	2022.63	2039.51	2090.59	2038.25	2306.73	2024.43	2107.16
A0A287A8W9	SEPTIN2	Septin-2	364.612	336.689	354.313	290.748	360.827	359.537	352.506	367.251	330.245	406.621	301.493	333.234
A0A287A8X8	NANS	ANP32B	212.57	325.347	387.079	333.242	299.93	226.959	298.431	236.794	271.014	238.941	300.215	265.658
A0A287A928	MLIP	MLIP	0	0	0	0	0	0	0	0	0	0	0	0
A0A287A976	COPS5	COPS5	152.206	173.779	175.138	178.879	200.762	190.476	169.033	181.927	176.418	184.032	182.295	200.957
A0A287A996	TXLNB	TXLNB	0	0	0	0	0	0	0	0	0	0	0	0
A0A287A9C0	SNX4	SNX4	17.2801	10.4645	19.9023	0	12.8653	13.6821	16.9917	19.4764	14.0163	17.4393	20.2873	14.5213
A0A287A9E6	TBC1D23	TBC1 domain family member 23	37.0765	25.2103	39.4366	0	40.9284	26.5292	39.4781	33.1695	39.2311	61.9753	42.7832	26.0017
A0A287A9E8	DTNA	Dystrobrevin	39.3416	94.3044	59.0504	65.1186	43.2685	47.2325	53.4693	45.5313	40.46	49.1597	51.5839	40.8208
A0A287A9G1	CRMP1	CRMP1	1288.96	3164.19	4731.29	3933.45	3109	1949.31	2827.26	2728.5	3692.67	1961.04	3406.04	1918.74
A0A287A9G4	ASS1	Argininosuccinate synthase	1948.95	2157.74	4303.34	2907.25	1598.64	1386.43	1894.91	1685.17	3050.19	2832.3	4172.54	3056.97
A0A287A9H4	HNRNPH2	HNRNPH2	602.258	634.737	687.574	613.937	477.542	368.759	535.149	504.398	467.664	562.765	532.799	689.739
A0A287A9I6	SAMM50	SAMM50	286.738	255.525	240.714	246.429	259.81	259.064	237.663	254.859	288.929	211.084	275.904	263.561
A0A287A9L5	VPS16	Vacuolar protein sorting-associated protein 16 homolog	92.2942	111.534	110.834	103.2	105.397	95.2231	77.4996	85.8465	102.877	107.068	103.83	89.9786
A0A287A9L8	CNP	2',3'-cyclic-nucleotide 3'-phosphodiesterase	155.708	193.218	150.663	152.77	197.394	221.919	210.45	184.727	167.564	159.152	187.901	157.509
A0A287A9M0	MYLK	Myosin light chain kinase, smooth muscle	295.947	237.868	254.014	271.323	256.063	272.357	274.238	282.17	226.523	321.993	222.565	262.309
A0A287A9T9	SDR39U1	SDR39U1	309.272	388.635	455.244	449.981	285.317	314.01	239.687	306.755	347.586	221.83	412.74	319.061
A0A287A9U8	NUP88	NUP88	17.0624	12.4106	11.8639	15.4466	20.3975	20.4483	16.5267	18.8098	12.25	18.2163	18.0151	19.8963
A0A287A9U9	SLC22A1	SLC22A1	339.989	409.682	309.022	376.069	308.58	212.073	246.12	264.759	377.748	202.942	368.554	332.393
A0A287A9W8	KIF21B	KIF21B	1086	3686.48	4541.79	4497.69	3229.95	2193.05	3155.6	3623.46	2978.97	1602.82	3776.91	1734.2
A0A287A9X1	IDH3G	Isocitrate dehydrogenase [NAD] subunit, mitochondrial	183.636	183.682	205.815	166.348	182.98	203.348	195.606	190.474	186.935	185.81	214.951	202
A0A287A9Y6	RPS7	40S ribosomal protein S7	827.141	856.05	1135	1085.65	835.66	815.983	740.79	817.886	867.592	645.226	980.825	895.193
A0A287AA08	TSPAN14	TSPAN14	5.0567	7.66042	5.53114	6.75497	6.16733	8.41553	5.98742	8.23103	10.557	16.3629	6.87197	4.76008
A0A287AA20	SGCA	SGCA	0	0	0	0	0	0	0	0	0	0	0	0
A0A287AA45	HNMT	Histamine N-methyltransferase	195.142	161.565	100.586	140.879	158.538	146.371	156.725	157.848	145.745	185.918	172.722	212.573
A0A287AA53	RIPOR1	RIPOR1	35.0854	35.7853	26.4318	27.167	28.9737	42.7809	38.7294	36.8054	34.1553	29.0601	34.1898	32.3182
A0A287AA97	HUWE1	HECT-type E3 ubiquitin transferase	45.2836	44.2136	48.717	39.4363	52.6037	49.7254	47.3854	47.7254	57.6635	67.2873	49.9606	53.727
A0A287AAA2	NRDC	NRDC	69.3411	44.3111	34.8006	24.1516	60.3021	44.2262	41.2561	42.7436	43.6978	55.0995	0	30.1995
A0A287AAC3	DPP9	DPP9	67.0311	99.463	87.1463	86.2028	90.4004	89.8812	82.7287	74.906	74.6846	67.5782	101.378	84.7817
A0A287AAF8	PLD3	PLD3	237.139	261.93	294.219	289.215	347.636	385.857	312.169	335.922	338.322	270.736	348.269	265.247
A0A287AAG0	UAP1L1	UAP1L1	147.778	127.349	103.302	120.96	125.774	89.0669	124.139	112.493	129.933	111.827	121.451	108.979
A0A287AAH4	SLC9A3R1	Na(+)/H(+) exchange regulatory cofactor NHE-RF	894.679	753.823	760.787	819.87	850.114	792.22	802.173	839.928	781.91	922.857	838.279	864.888
A0A287AAI0	TNNT3	Troponin T, fast skeletal muscle	0	0	0	0	0	0	0	0	30.9151	37.0138	0	57.3507
A0A287AAK8	NCKAP1	NCKAP1	81.7846	80.1035	69.1641	68.3178	87.9044	84.3472	81.7591	85.7897	74.8553	64.954	76.6291	74.5723
A0A287AAL6	FHL1	FHL1	117.379	157.859	146.586	124.737	175.06	165.859	173.441	158.949	115.87	166.577	116.951	164.697
A0A287AAM6	VPS25	Vacuolar protein-sorting-associated protein 25	161.477	136.821	147.736	134.923	156.616	147.939	145.023	151.878	154.492	140.956	167.537	130.087
A0A287AAP0	LOC100522130		2081.92	2661.6	2293.68	2333.65	2402.99	2266.44	2228.32	2258.23	2411.48	2220.68	2599.29	2301.79
A0A287AAP1	CD74	CD74	104.944	80.0632	71.6271	75.629	81.1408	111.836	107.793	87.9827	98.3233	123.909	78.4908	92.7089
A0A287AAR5	NDUFAB1	Acyl carrier protein	562.566	550.247	601.173	568.624	537.802	516.958	473.399	477.028	501.061	465.737	602.758	543.15
A0A287AAV0	GTPBP1	GTP-binding protein 1	43.0795	38.1074	39.4047	41.3661	40.7407	46.821	54.2968	45.4904	44.4659	51.3865	47.5749	45.8096
A0A287AAX8	CC2D1A	CC2D1A	95.5031	86.0383	74.6695	104.279	84.2845	81.5864	81.3178	86.065	90.1752	77.6763	93.1935	97.1596
A0A287AB45	PFKP	ATP-dependent 6-phosphofructokinase	101.784	79.3419	76.8531	72.577	76.7992	128.826	107.434	96.5766	80.7943	88.6534	110.825	101.572
A0A287AB49	MVD	Diphosphomevalonate decarboxylase	240.746	272.065	199.857	227.11	248.022	209.716	263.349	222.382	226.32	237.511	182.797	167.8
A0A287AB52	MFAP4	MFAP4	29.4105	22.0138	49.2933	30.4534	23.3896	52.9363	23.9777	30.3224	29.1341	48.4814	22.1611	18.5306
A0A287AB58	ISG15	ISG15	245.553	435.43	531.469	388.869	356.294	321.334	335.259	289.358	193.1	499.094	586.387	391.102
A0A287AB66	COPS6	COP9 signalosome complex subunit 6	126.074	119.265	130.161	118.674	135.317	122.946	113.263	135.01	126.573	139.152	125.591	132.091
A0A287AB71	SLC25A3	Phosphate carrier protein, mitochondrial	2515.84	2380.66	2164.59	2323.66	2178.4	2557.83	2029.71	2151.33	2837.32	2142.77	1915.81	2120.14
A0A287ABA8	AGFG2	AGFG2	172.979	193.317	172.876	198.313	186.688	192.835	202.977	165.945	154.991	147.399	173.056	160.58
A0A287ABA9	LOC110257570	LOC110257570	439.941	204.167	199.789	258.748	364.677	476.524	542.423	429.792	236.571	265.786	374.285	269.694
A0A287ABD7	XPC	XPC	45.0968	37.3492	54.3257	39.738	45.9985	37.7466	50.6273	36.8376	47.3046	44.6643	47.4686	41.2181
A0A287ABF7	TMBIM6	Bax inhibitor 1	225.842	160.993	185.782	183.123	123.156	142.721	172.505	153.732	198.302	146.721	164.091	183.683
A0A287ABG3	HSD17B7	HSD17B7	241.016	207.476	240.234	200.26	247.601	172.922	243.702	190.372	233.061	220.89	212.631	215.312
A0A287ABH0	CLYBL	CLYBL	764.002	804.892	744.35	865.449	612.102	664.443	717.93	606.817	683.056	537.91	750.693	596.349
A0A287ABL3	ABCB1		184.337	145.546	137.6	184.133	187.492	188.867	220.446	207.914	118.637	180.612	160.568	181.207
A0A287ABS5	USP47	Ubiquitin carboxyl-terminal hydrolase 47	33.5102	36.9856	56.7228	41.1236	31.1074	29.2842	29.1744	25.9377	26.2937	40.231	27.2037	32.7015
A0A287ABT2	EIF2AK2	EIF2AK2	87.2934	159.834	128.158	129.808	107.839	93.7339	89.5492	100.607	93.5605	114.052	116.921	106.372
A0A287ABU6	DHFR	Dihydrofolate reductase	1101.37	1072.93	840.567	967.55	951.482	717.164	682.64	788.087	775.055	1128.21	709.314	893.709
A0A287AC34	TLN1	TLN2	62.7682	51.2754	82.8874	56.8716	56.91	55.01	54.6475	55.1783	64.8618	76.9529	58.2477	66.638
A0A287AC42	VAPA	VAPA	278.024	359.651	312.303	334.687	302.839	334.559	384.015	354.949	220.967	375.67	303.291	353.567
A0A287AC51	HS2ST1	Heparan sulfate 2-O-sulfotransferase 1	35.8811	32.7862	26.9106	28.5881	32.9308	30.0397	29.5784	40.479	30.2807	27.1073	35.7549	37.7287
A0A287AC86	SLC35D1	SLC35D1	21.6107	20.1953	27.1983	24.5015	17.2996	15.1336	12.7008	15.8201	12.6156	12.1675	34.7541	17.8434
A0A287ACB6	EMC1	EMC1	118.971	117.87	111.143	115.708	116.305	121.223	102.293	126.435	117.721	100.675	118.019	113.868
A0A287ACG1	AMPD2	AMP deaminase	360.19	403.78	408.797	393.456	415.86	382.41	399.392	403.831	427.536	457.084	407.961	440.17
A0A287ACI8	DCAF8	DCAF8	130.516	105.996	108.363	103.034	122.517	106.189	106.274	105.965	104.876	113.433	101.492	119.936
A0A287ACM9	ASPA	ASPA	34.105	35.3751	34.5353	31.9946	45.0236	22.5816	36.3615	37.1236	33.2588	36.4698	62.1798	45.4317
A0A287ACN4	NUP93	Nuclear pore complex protein Nup93	189.482	177.692	228.012	201.911	186.014	220.671	235.928	209.135	195.513	159.099	198.112	212.292
A0A287ACP7	SF3A1	SF3A1	94.4005	123.537	114.919	116.234	106.628	95.5369	135.749	106.551	52.1778	105.612	106.951	90.3813
A0A287ACR0	EFEMP2	EFEMP2	0	16.8126	18.9573	31.2396	25.998	49.0175	33.6524	43.5105	21.9716	44.0558	33.3164	41.473
A0A287ACS0	LUC7L3	LUC7L3	127.068	159.787	219.758	164.189	128.012	127.839	131.826	144.548	106.505	174.386	153.341	165.138
A0A287ACV7	PRXL2A	Peroxiredoxin-like 2A	358.607	501.336	658.143	607.044	464.679	554.162	545.657	537.89	702.075	399.895	570.591	464.091
A0A287ACX4	FKBP2	Peptidylprolyl isomerase	405.388	411.158	309.278	368.562	319.815	289.092	263.758	349.246	418.145	403.89	392.726	517.508
A0A287ACZ3	CTNND1	CTNND1	140.31	194.491	148.475	168.952	159.441	147.597	175.286	142.137	113.844	128.48	144.719	126.214
A0A287AD21	SUMO3	Small ubiquitin-related modifier	876.95	1294	1349.87	1157.23	979.91	793.841	1032.13	614.59	656.161	831.958	822.95	418.389
A0A287AD42	METAP2	Methionine aminopeptidase 2	88.9615	72.3126	72.1953	80.6211	64.0761	73.7387	74.8246	69.7447	65.124	75.1201	84.0443	76.3842
A0A287ADD4	DKC1	DKC1	140.019	138.517	158.549	148.974	153.232	159.07	156.77	142.676	186.417	147.089	147.992	148.035
A0A287ADD5	MALRD1	MAM and LDL-receptor class A domain-containing protein 1-like	0	0	0	0	0	0	0	0	0	0	0	0
A0A287ADE6	RPS15A	40S ribosomal protein S15a	1317.01	1236.42	1525.49	1399.95	984.209	969.057	983.114	1115.01	1205.21	992.35	1151.65	1059.71
A0A287ADG1	DBNL	DBNL	138.571	149.758	213.763	147.668	208.469	203.204	235.225	224.288	200.445	206.062	221.924	202.926
A0A287ADH9	CLIC4	Chloride intracellular channel protein	122.315	140.479	88.8277	95.7741	113.472	111.417	106.871	93.0473	99.3547	88.6676	64.3005	80.0427
A0A287ADJ2	HSPA9	Stress-70 protein, mitochondrial	3961.98	3846.48	4806.32	4295.92	4483.85	4179.93	3625.95	4261.85	4637.8	3947.68	4859.41	4855.84
A0A287ADM4	PEX5	Peroxisomal targeting signal 1 receptor	69.9089	58.4106	65.843	64.8825	66.3892	49.7644	70.5548	61.0408	73.5996	53.4612	64.139	61.0931
A0A287ADP5	LIN7A	LIN7A	164.351	131.447	191.391	184.463	141.274	155.242	133.449	163.704	124.605	154.768	182.254	186.495
A0A287ADQ4	LYRM7	Complex III assembly factor LYRM7	26.994	0	29.2928	0	27.3366	20.4089	30.8449	28.9032	18.2175	30.9526	19.7943	27.9525
A0A287ADR8	SLC27A4	SLC27A4	0	26.0847	37.5093	35.637	16.9531	23.9731	18.7209	27.24	11.889	23.8561	35.1181	23.7359
A0A287AE06	LMNA	LMNA	128.316	0	0	136.489	0	165.497	442.601	176.604	0	108.637	219.954	109.856
A0A287AE36	RPL38	60S ribosomal protein L38	451.437	619.977	540.015	490.338	571.656	548.989	447.94	509.521	470.438	505.931	417.036	408.746
A0A287AE51		Ig-like domain-containing protein	218.319	374.52	379.561	310.139	324.327	640.168	414.352	408.888	404.576	258.456	331.607	252.691
A0A287AE59	FAM185A	FAM185A	48.1321	40.2587	58.246	57.433	44.8464	55.3291	39.1578	42.2868	51.8406	49.5375	51.9679	52.3199
A0A287AEA5	ALDH16A1	ALDH16A1	433.216	331.748	373.252	413.034	423.423	315.215	387.763	376.273	316.816	447.323	384.047	369.644
A0A287AEB7	COX6A2	Cytochrome c oxidase subunit	0	0	0	0	0	0	0	0	0	0	0	0
A0A287AEG5	ASL	Argininosuccinate lyase	2214.68	2753.2	2967.59	2553.11	2649.15	2113.78	2475.87	2325.73	2909.72	2409.86	3134.34	3037.07
A0A287AEH0	PSMD7	PSMD7	337.23	301.33	385.627	352.322	373.864	341.243	329.477	357.02	339.25	440.401	416.776	377.908
A0A287AEI6	KPNA6	Importin subunit alpha	113.505	80.1735	66.071	69.5056	91.0734	95.3664	89.882	84.6365	98.5559	78.7561	85.4612	86.6661
A0A287AEJ3	HNRNPA2B1	Heterogeneous nuclear ribonucleoproteins A2/B1	2801.25	3433.11	3533.62	3821.19	3043.13	3209.35	3125.97	3134.21	2570.23	3655.42	3818.13	3410.56
A0A287AEJ5	CHTOP	CHTOP	0	0	0	0	0	0	0	0	0	0	0	0
A0A287AEK2	PRKAR2A	PRKAR2A	101.032	125.653	122.922	138.698	134.193	134.581	129.328	133.049	120.518	131.128	155.667	155.551
A0A287AEL2	KRT14	LOC110255312	134.383	196.339	253.999	249.793	142.757	184.74	145.772	113.23	251.7	166.322	175.069	153.687
A0A287AEM2	RPS5	RPS5	296.222	302.591	326.999	353.239	326.566	303.498	273.395	340.392	333.861	276.121	355.942	315.111
A0A287AEM6	NUP133	NUP133	51.5303	70.5459	71.9352	67.2264	64.9873	70.9311	70.2742	61.1188	69.7346	57.5231	75.502	66.0178
A0A287AEQ6	NAP1L4	NAP1L4	100.573	101.247	102.782	108.3	90.7871	89.7644	97.1132	87.6561	95.4031	98.9368	92.772	78.5511
A0A287AES5	PCK2	Phosphoenolpyruvate carboxykinase (GTP)	2329.04	2706.61	3326.97	2834.06	2585.06	1931.03	2709.83	2504.48	2584.62	2012.18	3269.13	2966.95
A0A287AEU6	MAT2B	Methionine adenosyltransferase 2 subunit beta	380.512	392.61	364.375	364.659	366.062	387.097	355.479	363.547	353.811	380.583	377.199	356.241
A0A287AEW5	LOC110259263	C-type lectin domain-containing protein	33.5087	34.3829	38.6016	36.3974	90.8212	0	97.7341	61.9977	42.6561	65.2474	66.2969	75.8147
A0A287AEY7	VSIG4	VSIG4	0	11.5713	7.92663	0	0	13.6965	0	6.86387	12.3372	9.49402	8.38332	6.75606
A0A287AF81	CAMTA2	SPAG7	120.877	125.586	124.03	130.364	128.261	133.84	111.832	128.011	151.892	149.31	118.439	150.142
A0A287AFB6	BRCC3	Lys-63-specific deubiquitinase	118.836	105.969	112.623	103.28	140.576	114.341	114.878	126.892	123.315	116.158	133.212	123.572
A0A287AFC3	ELAVL1	ELAV-like protein	389.522	405.921	387.071	436.168	358.853	406.788	362.418	394.553	440.81	397.921	438.015	409.563
A0A287AFE3	LOC110258312	LOC110258312	14.673	6.98804	8.73242	11.7367	7.99821	12.0793	5.73333	11.5732	13.2957	14.3371	0	12.1697
A0A287AFI4	NFIA	Nuclear factor 1	263.392	214.55	197.588	258.411	253.277	223.591	199.84	242.997	279.335	237.379	262.393	306.054
A0A287AFL8	ACAD10	ACAD10	0	185.839	0	70.0574	0	0	184.984	65.3951	0	0	0	0
A0A287AFP7	DDX58	RNA helicase	175.757	195.837	174.698	171.532	306.488	264.335	134.229	176.815	160.951	199.713	248.113	241.933
A0A287AFT5	COL15A1	COL15A1	152.363	173.597	111.066	116.816	143.209	113.846	165.483	143.978	0	145.538	67.1861	117.721
A0A287AG00		Ankyrin-1	0	0	0	0	0	0	0	0	0	0	0	0
A0A287AG13	APOB	APOB	868.399	835.274	592.482	704.943	746.753	860.063	739.862	817.834	655.79	715.646	679.986	673.312
A0A287AG15	PEF1	PEF1	149.581	171.732	155.725	172.825	164.866	132.608	152.026	147.072	168.025	141.339	119.428	135.924
A0A287AG37	G3BP2	G3BP2	21.2759	16.8666	15.7698	10.7249	16.5135	19.1267	21.784	17.1941	20.0185	23.1879	9.69155	16.1113
A0A287AG39	SNRPB	Small nuclear ribonucleoprotein-associated protein	182.752	165.288	279.035	234.239	226.955	212.274	220.199	194.699	266.574	211.287	225.774	220.465
A0A287AGA5	PEA15	Astrocytic phosphoprotein PEA-15	61.5004	66.2334	50.6844	58.885	65.9956	66.8807	53.4853	75.8186	65.2056	81.1642	78.1452	75.2405
A0A287AGE2	NIPSNAP1	NIPSNAP1	2466.89	3034.55	3258.22	2608.52	2567.64	2146.19	2519.92	2400.69	3103.83	2175.51	2990.46	2254.32
A0A287AGE8	PHKB	Phosphorylase b kinase regulatory subunit	163.903	142.954	97.2591	129.307	136.22	115.792	183.404	145.572	118.202	144.461	129.234	129.66
A0A287AGJ6	TNNI2	TNNI2	94.4661	0	670.725	0	241.739	179.115	96.3209	417.93	482.445	630.204	133.068	240.687
A0A287AGM8	DDOST	Dolichyl-diphosphooligosaccharide--protein glycosyltransferase 48 kDa subunit	2861.62	2165.37	2371.97	2226.3	2414.04	2506.57	2266.05	2325.48	2689.76	2508.69	2406.45	2620.9
A0A287AGQ8	TOR1AIP2	TOR1AIP2	351.457	343.717	381.68	398.175	347.54	353.761	271.394	340.268	361.545	305.364	344.229	376.708
A0A287AGT7	SNX6	Sorting nexin	57.7387	56.879	54.1322	48.7183	64.5368	74.3924	55.9649	60.11	44.3658	56.7569	55.5399	67.3963
A0A287AGU1	ITGB2	Integrin beta	83.0784	64.6173	57.877	67.1646	62.7005	145.412	85.0177	94.8536	81.1367	77.1038	105.928	90.5398
A0A287AGU2	ATP5F1A	ATP synthase subunit alpha	9951.27	10753.3	13342.8	12426.7	10294	10524.5	8763.91	9316.88	10234.7	9035.61	11953.5	10751.1
A0A287AGX5	BCAT1	Branched-chain-amino-acid aminotransferase	51.4523	47.089	41.061	42.3927	51.0182	75.6895	50.9716	59.7507	51.9373	61.7452	51.2703	67.5945
A0A287AH53	FHL2	FHL2	115.721	183.716	183.619	194.409	163.065	148.214	162.651	181.697	112.002	157.979	83.7249	108.546
A0A287AH57	UBE2J1	UBE2J1	55.2006	52.8973	35.2714	40.3979	55.3198	55.342	59.2064	59.0615	51.7047	74.3031	55.2968	56.1022
A0A287AH70	TTC38	Tetratricopeptide repeat protein 38	429.447	404.659	573.389	443.752	461.775	374.367	362.762	385.279	524.949	474.002	447.932	471.586
A0A287AH85	AK2	Adenylate kinase 2, mitochondrial	2225.48	2105.1	2431.75	2124.05	2201.44	1743.5	2024.16	1891.82	1894.03	1764.02	2528.49	2161.64
A0A287AH93	ESYT1	ESYT1	86.8971	93.0104	89.2563	101.32	88.4486	100.706	102.03	91.6953	99.4145	99.5145	87.6485	84.6476
A0A287AHB5	CSAD	CSAD	546.328	547.006	661.51	656.653	502.605	354.921	498.781	466.823	459.697	396.329	654.854	483.405
A0A287AHC2	GNPDA1	Glucosamine-6-phosphate isomerase	161.507	123.668	136.171	141.964	141.985	132.181	124.024	136.137	158.14	170.893	117.683	150.15
A0A287AHC5		Guanine nucleotide-binding protein subunit gamma	93.4102	100.254	94.3353	88.1776	118.203	99.0914	122.066	109.191	94.6617	81.5502	100.009	80.3188
A0A287AHD3	EML4	EML4	202.274	213.067	285.779	263.74	211.342	203.869	211.865	209.323	232.319	212.74	270.546	238.107
A0A287AHH8	GNB4	GNB4	108.618	118.338	95.8519	115.122	100.26	170.004	133.737	135.039	132.097	126.338	118.198	118.114
A0A287AHI7	ADIPOQ	ADIPOQ	144.853	154.824	84.9727	118.028	159.288	146.193	205.736	171.176	87.52	136.602	55.1261	85.7176
A0A287AHK1	GC	Vitamin D-binding protein	207.489	205.9	172.213	213.229	238.957	210.405	223.499	204.391	175.264	196.489	252.186	239.216
A0A287AHK8	SNAP23	Synaptosomal-associated protein	110.688	84.7129	80.2585	84.8789	94.1605	82.4882	85.7321	75.1514	118.186	64.8831	118.856	94.5874
A0A287AHT8	KNG1	KNG1	117.775	164.982	69.4113	131.394	103.947	123.859	106.537	122.14	119.419	97.1282	85.1758	119.856
A0A287AHU1	PAIP1	PAIP1	148.745	140.491	153.651	111.667	151.353	165.431	173.477	131.607	164.884	202.411	156.375	164.889
A0A287AHV7	SNX9	Sorting nexin	241.035	255.653	234.454	281.036	235.7	217.52	246.102	229.006	219.574	185.206	225.203	204.398
A0A287AHX2	SGF29	SGF29	8.66406	5.93856	9.95766	7.75718	10.2378	10.0263	11.2571	10.5521	4.55237	10.9143	9.97413	7.54201
A0A287AHZ3	XIRP2	XIRP2	0	0	0	0	0	0	0	0	0	0	0	0
A0A287AI68	PAICS	AIRC domain-containing protein	432.668	442.539	468.251	431.651	517.191	391.928	438.184	431.323	442.139	544.316	503.79	447.496
A0A287AI92	CA1	Carbonic anhydrase	300.691	489.637	243.361	319.587	624.698	512.108	359.954	501.188	129.312	217.783	262.116	219.68
A0A287AIE4	KLHL41	KLHL41	1195.74	1632.77	2665.16	2119.32	2807.56	1751.91	2222.86	0	1539.73	1384.17	164.344	1525.78
A0A287AII2	TOM1	TOM1	21.5474	20.4346	23.8684	20.6549	14.8735	25.0625	20.4799	23.027	19.4333	21.4629	22.7217	17.4343
A0A287AIJ3	GPX3	Glutathione peroxidase	212.207	195.41	218.432	173.811	218.941	185.629	235.528	211.34	361.075	228.617	168.729	178.194
A0A287AIJ7	CD36	Platelet glycoprotein 4	0	0	141.107	370.811	0	0	35.2643	35.1198	0	0	0	0
A0A287AJ46	EPHX2	EPHX2	649.69	1021.65	493.559	811.49	691.584	588.454	802.264	739.732	934.742	731.272	518.232	593.255
A0A287AJ51	AGT	Angiotensinogen	122.467	121.079	144.249	107.243	141.971	142.912	124.284	132.72	95.8244	124.771	83.0408	101.726
A0A287AJ52	SERHL2	SERHL2	0	0	0	0	0	0	32.9749	26.1463	0	0	0	0
A0A287AJ59	SRP9	SRP9	139.175	131.391	146.37	141.245	120.982	132.411	122.921	122.184	143.997	152.124	160.008	158.836
A0A287AJ64	LAMB2	LAMB2	96.3096	110.795	125.995	92.145	78.3879	113.737	106.976	94.661	86.2998	133.712	67.5032	110.03
A0A287AJ73	CTNNB1	CTNNB1	353.792	427.122	443.017	410.432	358.989	305.357	356.904	291.656	360.998	352.748	345.616	306.735
A0A287AJ85	SNRNP70	U1 small nuclear ribonucleoprotein 70 kDa	221.478	213.127	226.131	263.246	200.665	167.404	213.743	177.705	215.079	173.611	234.469	200.292
A0A287AJ91	DNAJA3	DNAJA3	499.178	529.564	515.094	494.352	491.856	493.071	495.101	484.05	533.471	407.529	533.973	500.338
A0A287AJ95	XPO4	XPO4	25.6774	21.2007	0	22.8865	21.4317	0	20.5922	0	20.1778	27.431	29.5833	25.5566
A0A287AJB1	HGD	Homogentisate 1,2-dioxygenase	605.875	689.856	1185.13	780.595	678.687	551.272	505.427	528.813	882.449	594.219	982.52	899.57
A0A287AJF0	SEC31A	SEC31A	311.133	348.89	374.409	334.989	341.414	342.81	399.464	321.58	287.529	352.42	364.304	300.442
A0A287AJI4	SERPINF2	SERPINF2	112.186	109.812	136.002	122.924	132.325	161.835	131.914	138.388	114.703	141.237	113.182	123.696
A0A287AJK1	ATP6AP2	Renin receptor	253.987	0	272.767	0	234.503	334.206	336.692	197.185	0	269.673	0	179.645
A0A287AJL8	PTK2	Non-specific protein-tyrosine kinase	84.1239	74.9844	72.8189	70.6675	73.2253	86.3047	89.2222	73.4404	78.6639	79.4579	95.744	90.8474
A0A287AJM8	THOP1	THOP1	370.948	312.594	399.561	342.808	399.322	331.85	283.185	339.061	433.818	374.084	354.311	403.242
A0A287AJN3	C17H20orf27	ADISSP	75.6645	48.7186	48.0707	42.0018	59.8219	73.6742	65.2063	55.9916	69.9706	52.5453	48.3769	62.0958
A0A287AJQ2	PGAM1	Phosphoglycerate mutase	5432.23	4389.51	4865.91	4497.45	4516.54	4515.23	4616.7	4282.98	5393.7	5616.48	5033.68	5858.65
A0A287AJU1		COTL1	73.0382	114.514	104.622	69.7594	80.5815	91.8112	99.2147	87.6176	89.9896	131.366	77.7827	62.838
A0A287AJX7	HNRNPL	Heterogeneous nuclear ribonucleoprotein L	421.283	533.279	647.026	554.829	533.263	419.683	465.563	482.541	356.483	505.638	511.342	497.689
A0A287AJY0	HNRNPC	HNRNPC	514.787	576.447	634.238	546.829	527.944	513.738	500.532	478.061	543.821	461.529	533.198	391.778
A0A287AJZ1	STAT3	Signal transducer and activator of transcription	417.297	450.809	518.622	461.963	464.483	618.002	415.621	535.208	394.959	566.557	543.576	511.475
A0A287AK19	MSN	MSN	273.603	265.241	289.022	270.714	289.686	316.43	320.091	341.585	286.974	327.729	361.056	328.021
A0A287AK42	PDCL3	PDCL3	210.719	206.058	170.434	195.008	236.338	205.892	241.464	237.404	205.895	192.52	217.918	187.123
A0A287AK89	TRIOBP	TRIOBP	80.9422	99.1736	88.3288	97.2247	89.8716	105.549	96.3491	102.839	90.5099	71.2998	80.5465	80.238
A0A287AKA2	AIMP1	AIMP1	301.891	234.766	282.102	233.756	280.7	276.865	236.513	274.727	278.076	324.575	310.57	350.28
A0A287AKF4	IARS1	Isoleucine--tRNA ligase	248.541	203.548	180.931	211.663	258.649	240.535	234.844	241.269	245.306	266.588	212.091	257.578
A0A287AKG8	IRF2BP2	IRF2BP2	62.1004	61.8809	49.1213	61.1556	78.5242	74.2125	73.0151	87.0729	85.8479	88.6374	79.1385	98.0713
A0A287AKL0		Serum amyloid A protein	0	0	0	0	265.974	0	0	0	0	555.893	0	258.879
A0A287AKL1	NMRK1	NMRK1	284.363	391.188	362.683	309.825	283.335	263.365	305.524	283.049	266.26	250.836	267.182	196.699
A0A287AKM2	ATP2B4	Calcium-transporting ATPase	0	29.7726	0	40.8688	0	24.4506	25.5459	22.892	0	0	0	19.4312
A0A287AKM3	BCS1L	Mitochondrial chaperone BCS1	60.5503	48.2123	53.1369	52.6309	63.4546	63.2528	50.2769	62.2383	71.0658	48.932	73.0561	68.6032
A0A287AKQ1	SLMAP	SLMAP	0	0	0	0	0	0	0	0	0	0	0	0
A0A287AKQ3	DDO	DDO	132.201	219.27	140.32	179.92	136.721	102.113	96.6327	121.813	244.444	87.9137	260.772	193.779
A0A287AKQ5	LSM4	U6 snRNA-associated Sm-like protein LSm4	603.018	560.087	673.45	630.839	652.912	529.638	616.625	492.131	623.331	563.979	664.908	599.8
A0A287AKR7	HSPA14	HSPA14	166.078	110.08	116.125	84.5919	130.202	119.514	135.518	130.227	138.224	117.2	109.38	136.83
A0A287AKU6	PDCD6	PDCD6	344.103	312.536	309.441	337.811	316.809	327.821	295.902	316.602	346.102	337.182	303.297	333.228
A0A287AKW7	ELP1	Elongator complex protein 1	13.7181	22.1309	17.9443	19.8447	23.9558	28.363	24.4007	33.3208	14.3619	22.0923	30.7192	22.9018
A0A287AL05	EIF3L	Eukaryotic translation initiation factor 3 subunit L	276.809	250.585	252.717	242.071	252.531	230.045	243.743	251.705	236.31	277.152	260.256	269.171
A0A287AL10	FTH1	Ferritin	790.807	244.169	755.636	694.937	277.499	485.171	838.865	474.347	511.945	899.265	801.373	696.832
A0A287AL38	TPP2	Tripeptidyl-peptidase 2	387.749	375.783	430.223	400.952	444.162	360.07	411.54	396.399	443.546	420.63	448.56	420.883
A0A287AL47	ZMPSTE24	CAAX prenyl protease	264.805	252.179	213.827	239.982	257.346	275.226	269.953	241.901	243.605	220.386	258.385	265.652
A0A287AL53	ABHD10	ABHD10	273.952	290.958	307.178	298.334	258.494	261.234	255.451	244.631	292.924	237.515	308.099	272.75
A0A287AL59	PCYT2	Ethanolamine-phosphate cytidylyltransferase	127.764	130.5	100.335	109.93	122.529	111.115	140.089	112.07	129.104	129.358	122.393	109.953
A0A287AL94	PYGL	Alpha-1,4 glucan phosphorylase	2399.51	2959.87	2553.78	2718.85	2189.31	1797.66	2565.2	2084.65	2382.32	2265.61	2124.14	2163.04
A0A287ALA0	BASP1	Brain acid soluble protein 1	291.09	312.103	286.817	290.551	287.538	506.027	335.588	377.663	337.936	275.264	328.337	359.263
A0A287ALC1		Immunoglobulin heavy constant mu	1623.84	955.414	1009.71	1044.08	1925.54	2391.68	2276.59	2091.72	685.911	2097.63	1778.46	1524.42
A0A287ALC2	RANBP2	RANBP2	34.8758	31.0788	35.594	34.5743	27.4822	34.8767	25.6056	37.1676	36.5165	35.358	37.4792	37.6839
A0A287ALI7	MACROH2A1	MACROH2A1	71.9916	92.8659	110.287	93.3781	70.1197	68.9846	73.7617	62.353	78.7158	65.597	83.5268	72.1591
A0A287ALJ2	PVALB	Parvalbumin	0	0	0	0	0	0	0	0	0	0	0	0
A0A287ALN0	FLOT2	Flotillin	224.955	240.674	294.646	246.621	222.166	301.942	199.51	245.919	239.396	186.52	262.439	242.272
A0A287ALP1	RNASET2	RNASET2	155.451	178.723	118.104	143.584	145.428	199.706	161.173	146.904	112.263	137.712	101.114	120.652
A0A287ALQ1	NUP210	NUP210	69.335	58.2941	83.8635	71.1682	70.5348	77.5249	54.4457	72.3175	67.9566	66.6727	88.2655	85.3513
A0A287AM05	TIMM44	TIMM44	175.32	218.745	185.398	191.684	181.278	152.823	197.778	187.552	184.964	133.714	183.248	198.333
A0A287AM07	SLA-8	SLA	2036.91	2473.13	1238.56	1622.26	1908.52	3096.06	2092.67	2246.55	1636.5	3028.7	2283.79	2085.59
A0A287AM26	RNPEP	RNPEP	245.686	218.002	173.654	231.188	217.139	237.641	250.505	223.708	253.13	265.988	253.649	240.077
A0A287AM87	TIMM50	Mitochondrial import inner membrane translocase subunit TIM50	23.7856	39.9118	36.2437	34.6801	31.504	29.2679	31.7934	27.4056	39.6323	37.9639	44.8616	39.6139
A0A287AM95	GFM1	Elongation factor G, mitochondrial	120.066	105.514	95.064	117.402	104.941	110.358	93.1908	107.504	124.549	100.095	95.8057	108.566
A0A287AME7	ACSF2	ACSF2	212.487	137.764	176.731	171.847	161.53	171.163	163.655	164.181	167.373	91.9827	153.637	152.083
A0A287AMM6	IMMT	MICOS complex subunit MIC60	832.092	842.019	935.888	895.757	872.905	883.858	901.507	807.259	941.364	742.76	868.266	819.729
A0A287AMS3	LIMCH1	LIMCH1	0	0	0	0	0	0	0	0	0	0	0	0
A0A287AMU5	RPS15	40S ribosomal protein S15	723.499	561.502	660.976	636.084	688.358	781.872	584.526	698.01	441.722	371.378	732.644	719.232
A0A287AMU9	EVL	Ena/VASP-like protein	69.5847	50.501	43.8716	45.1752	50.1653	74.6407	61.6662	67.8459	46.1346	58.0933	73.3023	71.5249
A0A287AMV5	PNPT1	Polyribonucleotide nucleotidyltransferase	232.093	287.142	274.506	237.653	292.956	269.536	194.12	265.626	230.46	217.039	273.234	241.143
A0A287AMZ2	CCT3	T-complex protein 1 subunit gamma	1181	1096.48	1038.36	1070.38	1208.77	1077.12	1229.19	1196.55	1235.87	1065.79	1153.21	1056.91
A0A287AN14	SLC39A14	SLC39A14	132.637	110.939	113.526	133.443	108.7	171.965	113.152	140.703	141.175	153.34	172.795	161.791
A0A287AN33	TPM2	TPM2	769.449	653.044	942.426	1120.34	750.005	1350.86	842.247	1017.67	652.368	920.444	628.889	1020.82
A0A287AND2	ERG28	ERG28	937.982	805.901	733.036	781.56	842.219	664.573	692.398	693.668	1053.28	611.173	539.686	684.316
A0A287ANF9	PTGS1	Prostaglandin G/H synthase 1	432.788	320.595	261.353	303.201	307.705	407.486	379.973	318.535	319.054	308.695	334.47	405.061
A0A287ANH5	TNS3	TNS3	56.1375	46.923	70.4284	40.7547	46.2013	65.2177	52.5514	53.6862	59.59	47.0512	50.6336	47.0343
A0A287ANI9	RPL29	60S ribosomal protein L29	119.707	138.23	115.275	137.079	111.943	359.947	309.638	262.244	114.51	232.997	150.694	195.217
A0A287ANK1	UPRT	UPRT	136.038	130.925	196.885	150.682	165.26	178.996	128.041	160.891	125.684	112.59	180.03	160.477
A0A287ANM8	GATD3	DJ-1_PfpI domain-containing protein	488.356	525.061	483.085	486.503	487.813	408.669	486.171	428.825	436.304	438.182	423.743	440.652
A0A287ANS0	SCYL3	SCYL3	16.4404	24.5023	20.9504	24.3917	29.0094	23.1731	20.3482	28.2837	15.988	12.5419	23.7146	15.4299
A0A287ANT6	TINAGL1	TINAGL1	73.9116	111.12	92.6062	102.313	98.4237	134.268	44.1478	69.0451	110.228	103.713	90.5028	115.551
A0A287ANV7	LCP1	LCP1	628.123	580.782	622.294	645.109	569.647	768.505	638.85	658.389	773.974	739.076	862.56	714.49
A0A287AP21	PPIF	Peptidyl-prolyl cis-trans isomerase	145.952	199.221	507.039	310.657	193.215	206.047	155.381	172.334	182.347	251.085	325.588	182.326
A0A287AP71	EFEMP1	EFEMP1	21.8474	9.19799	26.9837	0	23.4989	24.5405	21.4272	25.0625	34.8364	43.3189	26.713	22.3097
A0A287AP80	HERC4	HERC4	190.025	168.089	164.234	150.464	172.236	200.712	151.974	160.964	181.591	188.014	198.123	214.91
A0A287AP85	CLINT1	CLINT1	191.097	156.805	170.847	142.891	156.327	136.953	149.806	150.739	210.946	159.035	161	165.961
A0A287AP95		Ig-like domain-containing protein	63.2528	86.3241	88.9949	77.0098	52.9508	432.348	149.386	174.697	78.4081	124.472	82.9888	66.5098
A0A287APB8	CBX5	CBX5	41.2791	36.3548	37.534	32.2179	43.5676	35.7258	44.8556	44.58	32.8408	42.4248	34.1368	36.6943
A0A287APK0	PGLS	6-phosphogluconolactonase	643.646	543.966	577.584	576.417	631.093	524.215	555.278	543.822	691.97	802.278	597.712	722.211
A0A287APK5	ATP2A1	Calcium-transporting ATPase	511.475	519.908	447.46	453.879	483.163	428.571	441.99	483.052	468.969	373.259	312.407	279.388
A0A287APP7	RPL27A	60S ribosomal protein L27a	1891.91	2354.81	2446.02	2578.13	2120.24	2247.79	2219.83	2244.54	2373.28	2130.94	2669.93	2225.95
A0A287APR1	RPL18A	RPL18A	2209.6	2888.04	3773.09	3888.68	2896.83	2663.03	2600.19	3006.46	2793.17	2821.51	3306.37	3122.58
A0A287APR9	HNRNPUL2	HNRNPUL2	549.136	500.759	518.632	535.245	525.537	517.583	513.042	466.905	585.894	532.544	523.28	547.812
A0A287APW7	LOC100624149	Protein-synthesizing GTPase	114.965	129.897	183.558	119.904	235.026	143.035	120.433	112.901	49.9252	66.4954	138.689	103.374
A0A287AQ12	PACSIN3	PACSIN3	453.714	401.955	380.523	389.598	414.594	393.52	385.804	373.713	443.986	398.204	495.745	425.811
A0A287AQ14	FAM83H	FAM83H	28.8169	22.427	21.0696	26.254	28.5696	23.0228	20.0877	24.4412	13.7217	0	24.7567	17.4669
A0A287AQ20	CFI	CFI	57.6106	57.198	58.9826	54.1229	59.6844	61.029	70.4908	58.8523	57.5997	58.1417	45.6784	54.4354
A0A287AQ67	RPS29	40S ribosomal protein S29	0	0	27.5354	0	20.5214	0	12.2708	33.6958	0	28.4342	24.4044	35.7654
A0A287AQ77	PRSS55	Peptide-methionine (S)-S-oxide reductase	377.396	341.347	393.527	386.422	282.613	247.514	391.719	266.451	461.763	281.22	388.494	365.836
A0A287AQE1	SAE1	SAE1	22.0698	19.9579	19.7488	16.5518	22.8677	26.3328	27.899	22.8897	27.2936	24.3535	15.9663	18.4878
A0A287AQG4	SYNCRIP	SYNCRIP	324.174	312.24	295.277	307.388	310.557	308.482	312.264	302.973	313.898	357.629	272.251	305.679
A0A287AQK7	HSP90AA1	HSP90AA1	5316.01	5470.68	5615.61	5519.21	5616.21	6108.82	5694.06	6023.08	6177.16	6235.48	6859.44	6461.39
A0A287AQM9	NQO2	NQO2	1241.34	1566.61	1716.47	1565.74	1502.81	1249.35	1649.62	1468.14	1419.58	1779.39	2019.06	1726.65
A0A287AQR2	ACSS3	Propionate--CoA ligase	543.83	601.622	713.879	622.187	532.034	563.174	429.567	515.023	577.816	422.012	625.863	537.962
A0A287AQR8	HSPB6	HSPB6	244.79	275.712	199.18	201.645	218.709	242.495	280.75	266.882	269.223	283.197	299.41	196.8
A0A287AQW0	MPRIP	MPRIP	32.9828	30.9596	27.0088	25.6901	29.6036	28.4226	31.0239	36.0901	30.4823	29.6259	26.745	35.5413
A0A287AQY0	PRCP	PRCP	241.59	184.704	219.451	234.624	209.069	215.702	165.321	183.941	258.362	225.96	166.119	215.111
A0A287AR13	HNRNPM	HNRNPM	649.06	710.677	752.713	772.911	604.73	712.71	598.041	561.323	582.188	761.692	668.147	659.911
A0A287AR67	SRI	SRI	259.325	272.324	339.436	349.303	270.967	328.479	320.129	311.598	437.989	355.064	388.074	397.42
A0A287ARC6	RAD23A	UV excision repair protein RAD23	166.673	133.22	139.014	120.803	143.322	0	131.797	152.275	196.615	156.773	141.011	126.553
A0A287ARC8	PTPA	Serine/threonine-protein phosphatase 2A activator	499.762	486.923	558.635	519.333	496.176	443.783	500.053	521.734	592.479	666.145	648.578	542.193
A0A287ARF2	ACBD5	Acyl-CoA-binding domain-containing protein 5	677.969	549.293	554.922	569.376	408.619	349.663	565.233	400.455	521.388	460.569	477.886	506.636
A0A287ARI1	EIF3F	Eukaryotic translation initiation factor 3 subunit F	281.721	377.72	329.201	372.35	362.612	332.425	369.267	378.59	291.498	335.073	363.264	268.741
A0A287ART4	KRT31	KRT31	0	350.766	0	0	0	356.561	0	0	0	0	0	0
A0A287ARU4	SKP1	S-phase kinase-associated protein 1	731.51	654.021	640.494	694.916	712.369	677.501	806.222	722.321	747.939	680.686	715.252	537.931
A0A287ARU5	MAPK12	Mitogen-activated protein kinase	0	0	54.2515	0	96.5378	0	63.8961	69.0626	0	94.4086	0	0
A0A287ARY3	NDUFS1	NADH-ubiquinone oxidoreductase 75 kDa subunit, mitochondrial	639.242	590.048	762.986	703.851	556.926	468.346	784.049	585.498	914.169	524.181	806.575	754.799
A0A287ARZ1	TXNDC5	TXNDC5	2734.14	2600.12	2808.19	2782.47	2328.26	2229.78	2300.03	2290.8	2618.15	2004.98	2798.82	2538
A0A287AS29	NME1	Nucleoside diphosphate kinase	120.83	127.676	143.784	120.086	146.938	125.066	97.62	136.81	146.578	197.888	128.019	139.975
A0A287ASD0	RPL5	RPL5	1935	1564.78	1786.71	1670.46	1825.69	1783.42	1605.5	1731.85	1863.37	1966.63	1700.86	1924.16
A0A287ASH3	NIF3L1	NIF3-like protein 1	128.345	112.894	142.14	125.85	137.152	136.117	111.014	134.027	109.231	115.244	123.079	114.728
A0A287ASM1	IPO7	IPO7	72.4747	63.1336	50.1266	51.5935	72.5112	78.9314	50.8507	58.3089	63.4528	60.3643	57.6736	66.2605
A0A287ASP8	UBE2I	UBE2I	86.8853	83.7529	141.376	109.989	126.513	104.996	108.797	118.161	152.957	111.953	178.226	110.686
A0A287ASR1	PDE2A	Phosphodiesterase	49.4307	39.869	44.1378	25.82	51.2912	42.1967	49.2909	54.657	54.1634	46.8534	46.125	62.6909
A0A287ASR3	PABPN1	PABPN1	60.0504	75.8276	80.9922	53.5915	74.4573	80.0931	61.9647	65.5102	78.6156	62.5537	64.1951	71.2522
A0A287ASU4	RPS2	40S ribosomal protein S2	1668.72	1394.36	1686.83	1564.34	1628.44	1699.87	1632.67	1680.47	1697.51	1670.47	1654.61	1721.45
A0A287ASX9		AMPD1	0	3832.64	0	0	0	3442.81	0	5159.62	0	579.213	0	70.6993
A0A287ASY8	FDXR	NADPH:adrenodoxin oxidoreductase, mitochondrial	193.848	192.831	249.818	220.073	166.294	173.911	163.044	156.575	196.138	136.233	222.396	183.888
A0A287ASZ5	SRSF7	SRSF7	516.754	586.169	718.748	706.685	579.782	568.07	541.06	591.414	533.541	504.782	775.707	521.871
A0A287AT18	PSMA7	Proteasome subunit alpha type	913.463	892.948	970.236	927.872	992.517	863.42	1022.39	899.9	889.962	1270.46	976.018	873.749
A0A287AT81	ALCAM	CD166 antigen	433.281	492.113	499.344	461.606	404.232	366.599	460.032	391.09	513.413	412.598	439.136	467.555
A0A287AT83	EIF4B	EIF4B	115.568	127.589	98.2536	104.257	106.709	109.999	96.9622	94.2392	111.859	127.866	87.5808	110.523
A0A287ATF2	DSG2	DSG2	97.9842	178.836	170.04	172.301	162.608	148.697	139.932	137.163	132.427	117.245	95.2883	130.901
A0A287ATH2	EIF2B2	EIF2B2	101.32	92.3475	89.7298	92.3688	106.623	110.948	90.7989	109.17	90.1092	87.9162	97.4528	104.161
A0A287ATH4	GPC1	Glypican-1	0	0	0	0	0	0	0	0	0	0	0	0
A0A287ATJ4	CRYAB	Alpha-crystallin B chain	328.886	364.721	244.798	305.08	467.131	538.289	352.15	438.83	380.517	348.492	373.245	404.489
A0A287ATJ5	BRI3BP	BRI3BP	3354.57	3824.57	4995.61	4383.23	5678.97	2932.02	3945.95	2560.17	2179.14	2879.46	3981.91	2788.4
A0A287ATM3	SLC26A1	Sulfate anion transporter 1	133.056	120.599	138.679	134.859	132.742	102.138	114.188	124.755	96.0665	100.27	118.125	118.457
A0A287ATM4		MYPN	288.379	101.521	0	0	0	0	0	0	159.89	0	0	0
A0A287ATN5	MTHFD1L	Formate--tetrahydrofolate ligase	8.17327	0	1.89853	21.8307	0	0	0	1.3692	28.3159	2.2602	0	0
A0A287ATN9	CCDC93	Coiled-coil domain-containing protein 93	125.501	121.066	98.2861	88.8538	130.08	137.034	136.084	128.128	96.3844	97.8911	115.923	108.198
A0A287ATP1	MGMT	Methylated-DNA--protein-cysteine methyltransferase	36.131	53.6673	41.8475	39.7081	28.0608	55.1451	57.2522	50.7071	52.7249	56.3128	25.3287	33.4581
A0A287ATP9	UBA5	Ubiquitin-like modifier-activating enzyme 5	255.496	247.339	245.803	269.919	195.949	195.698	382.318	245.846	196.64	269.847	259.123	258.831
A0A287ATQ0	NONO	NONO	602.438	512.353	520.044	584.191	534.863	508.714	491.603	517.636	556.7	670.298	614.792	538.582
A0A287ATU4	TNPO1	TNPO1	70.5835	68.2008	73.7589	66.5149	61.1184	75.3961	60.1332	73.0481	60.9653	60.2418	87.7547	72.3002
A0A287ATW2	PPP1R12A	Protein phosphatase 1 regulatory subunit	91.3505	112.572	111.343	115.529	110.939	128.426	113.86	109.623	86.6141	100.31	89.0968	115.724
A0A287AU22	PLVAP	PLVAP	85.3097	71.2581	31.3927	76.4218	87.1484	98.2901	69.299	79.8355	79.0745	97.4512	113.351	86.6973
A0A287AU67	GORASP1	GORASP1	39.1845	31.2942	37.4111	41.7046	35.8016	39.0315	32.1779	38.7236	35.5751	37.7204	38.8304	47.0001
A0A287AUG4	CALM1	CALM1	1604.06	1629.6	1970	1753.61	1812.46	1337.27	1556.94	1605.69	1850.82	1853.97	2114.2	2076.31
A0A287AUH6	AP3B1	AP-3 complex subunit beta	139.443	150.525	160.769	178.876	123.154	143.407	131.77	152.036	139.887	142.122	175.975	160.843
A0A287AUI1	SBF1	SBF1	213.877	495.274	654.517	292.948	609.772	289.083	465.036	246.842	277.131	290.227	431.02	211.653
A0A287AUI5	ANK2	Ankyrin-2	0	0	0	0	0	0	0	0	0	0	0	0
A0A287AUI7	CLCC1	Chloride channel CLIC-like protein 1	124.923	115.094	87.3105	104.46	115.194	88.6034	100.924	87.2413	113.49	109.917	112.23	110.52
A0A287AUL3	CTTN	CTTN	44.5064	71.0209	24.6451	39.3831	54.9198	50.1744	83.1196	67.0783	18.3832	37.0139	42.4689	42.5247
A0A287AUR4			77.189	89.1971	129.489	113.753	136.258	103.411	88.3393	130.395	85.9927	80.4701	106.125	82.1782
A0A287AUR6	GLOD5	GLOD5	356.952	328.881	291.256	353.341	274.769	287.772	230.16	250.319	282.35	145.375	269.61	198.628
A0A287AUY3	CNOT7	CCR4-NOT transcription complex subunit 7	72.7796	81.7703	49.0593	70.6608	0	73.8672	67.9013	62.1021	75.7311	49.3329	57.4883	55.2176
A0A287AUZ3	CAB39	CAB39	109.208	122.785	88.76	121.37	118.265	127.939	130.219	113.423	118.513	138.463	126.232	120.564
A0A287AUZ8	PRPF4B	PRPF4B	98.9561	114.337	136.485	119.652	111.926	111.218	109.541	89.2863	112.279	104.266	103.076	120.048
A0A287AV00	UBA6	Gonadotropin-releasing hormone receptor	53.6569	66.7	59.2223	59.9798	51.8314	51.871	53.8447	57.1214	55.1337	64.6469	48.4715	44.9921
A0A287AV20	NAGA	Alpha-galactosidase	283.001	221.964	278.469	274.651	274.257	289.643	251.373	251.371	244.678	279.666	262.263	254.889
A0A287AV53	SLC17A1	SLC17A1	29.2874	47.2356	18.4571	25.0549	21.8532	26.0917	26.8615	0	33.8564	10.9501	17.9285	22.894
A0A287AVF3	ENO2	Phosphopyruvate hydratase	0	0	0	0	0	0	0	0	0	1607.33	0	368.763
A0A287AVN0	IMPA1	Inositol-1-monophosphatase	107.894	90.8838	91.0667	95.0046	87.0571	106.382	104.221	96.6813	109.061	114.137	100.617	101.163
A0A287AVR3	NFKB1	Nuclear factor NF-kappa-B p105 subunit	84.5594	69.1325	66.2442	66.4653	79.1148	85.0313	87.2934	105.751	87.7206	127.112	93.4523	82.5455
A0A287AVV0	RMND1	RMND1	428.878	638.685	529.129	596.277	497.975	508.781	341.942	495.54	557.312	417.072	477.752	518.98
A0A287AVY2	COLGALT1	COLGALT1	207.377	192.113	121.855	0	121.818	174.124	189.743	179.454	152.104	0	35.7668	146.969
A0A287AW93	STEAP3	STEAP3	271.292	288.086	198.657	251.121	264.951	346.748	193.735	273.474	187.269	167.236	262.089	237.84
A0A287AWB5	ABHD16A	Phosphatidylserine lipase ABHD16A	107.098	110.58	122.38	116.58	99.0657	114.553	104.741	95.3543	110.661	86.2689	92.1174	93.5515
A0A287AWH5	NUCKS1	NUCKS1	17.697	26.8415	13.8496	19.4051	13.8601	19.1293	23.3439	13.8864	18.846	27.8759	18.5157	15.8529
A0A287AWH6	NDUFV3	NADH dehydrogenase [ubiquinone] flavoprotein 3, mitochondrial	319.637	358.247	291.203	329.014	297.3	263.448	428.568	327.225	322.147	332.255	291.325	355.219
A0A287AWH7	SEC24A	SEC24A	624.348	526.98	548.218	577.286	522.482	511.207	514.977	512.125	532.816	537.235	578.361	603.811
A0A287AWH8	COPZ1	Coatomer subunit zeta	329.133	512.897	827.06	698.111	306.474	342.94	368.058	361.661	396.605	318.709	310.746	255.531
A0A287AWI9			4376.14	4368.27	4501.27	4508.83	4396.09	4011.22	4251.81	4318.15	4030.11	4528.84	4469.74	4176.07
A0A287AWK3	ABCC3	ABC-type glutathione-S-conjugate transporter	303.913	203.97	164.511	204.146	206.855	200.335	214.875	203.35	215.207	159.018	180.151	176.373
A0A287AWQ9	TRAPPC3	Trafficking protein particle complex subunit	137.847	112.386	189.078	156.665	134.497	171.101	129.587	135.749	122.248	140.277	144.576	146.258
A0A287AWR7	PON1	Paraoxonase	838.731	634.87	881.178	862.763	915.851	487.528	918.682	753.89	1029.28	970.879	840.52	867.993
A0A287AWX3	RUSC1	FDPS	3707.33	3397.41	2461.21	3354.24	3762.47	2733.33	3436.05	3158.04	3253.01	3467.81	3424.63	3635.84
A0A287AWZ0	KHDRBS1	KHDRBS1	569.228	687.874	750.605	593.262	649.669	707.118	685.203	612.309	644.186	738.024	674.61	714.124
A0A287AX01	MAPK14	Mitogen-activated protein kinase	126.203	100.885	93.7169	119.347	145.45	127.314	123.615	122.109	92.6217	39.2596	94.7636	102.362
A0A287AX04	ART3	NAD(P)(+)--arginine ADP-ribosyltransferase	45.7433	0	0	0	34.791	0	41.6611	0	0	0	0	33.3156
A0A287AX51	EPS15	EPS15	303.64	320.673	280.075	339.369	300.415	309.387	280.819	312.653	304.945	290.771	291.647	270.662
A0A287AXC9	ARVCF	ARVCF	45.7414	53.5206	51.4561	0	39.028	39.8079	32.9344	50.9263	43.1798	50.7144	0	50.4769
A0A287AXD6	WDFY1	WDFY1	144.568	123.338	103.23	121.516	125.745	121.88	128.198	121.736	135.818	107.602	127.124	135.348
A0A287AXI2	ATP6V1C1	V-type proton ATPase subunit C	83.8001	96.8606	103.222	106.992	106.621	115.489	103.575	99.5365	115.358	109.457	115.857	118.844
A0A287AXI5	IFI6	IFI6	218.965	676.964	434.306	495.102	734.486	615.229	233.496	580.878	512.734	622.645	1255.92	617.293
A0A287AXM4	VPS26B	VPS26B	14.9324	27.3631	42.1223	23.6446	21.8192	21.5621	23.1455	24.9257	13.7373	23.0754	24.5482	17.8714
A0A287AXR4	AADAC	AADAC	303.579	188.581	245.373	243.896	197.186	165.057	233.986	185.914	187.54	171.586	199.508	198.185
A0A287AXS3	SYPL2	SYPL2	0	0	0	0	0	0	0	0	0	0	0	24.3855
A0A287AXW3	COMT	Catechol O-methyltransferase	3586.18	2201.28	1959.07	2444.86	2788.72	1838.38	2643.63	2269.55	3012.47	3274.48	2798.24	2569.85
A0A287AXZ5	CGN	CGN	189.92	153.99	164.897	163.288	149.616	153.5	153.169	156.09	174.147	133.922	162.549	150.654
A0A287AY26	VTA1	VTA1	115.031	168.241	155.644	191.65	150.947	139.066	169.915	144.035	196.737	76.6759	159.749	144.596
A0A287AY54	RPLP0	RPLP0	1895.82	1920.16	2101.56	1945.85	1829.28	1831.01	1863.26	1818.52	1919.59	1734.37	1936.57	1942.85
A0A287AY74	FBP2	Fructose-bisphosphatase	99.9324	0	1087.6	1029.2	0	0	1247.66	0	247.639	0	0	145.805
A0A287AY88	TRAM1	TRAM1	107.239	83.4548	87.7714	55.6223	102.202	104.166	68.1524	118.212	95.7682	102.189	93.5595	88.669
A0A287AYC4		Ig-like domain-containing protein	0	0	0	0	0	0	0	0	0	0	0	0
A0A287AYH8	COMMD10	COMMD10	30.741	22.0098	19.5636	12.5229	21.7699	27.9793	36.8801	23.6371	34.9974	21.8569	17.609	14.7292
A0A287AYI3	STAT5B	Signal transducer and activator of transcription	38.6098	37.077	40.8132	37.8129	35.6973	34.0249	37.4747	37.1121	36.313	27.851	39.9043	37.599
A0A287AYJ8	SERPINF1	SERPINF1	201.932	205.974	153.772	211.507	221.519	248.1	237.253	239.508	194.859	181.375	180.783	194.611
A0A287AYL9	NSF	Vesicle-fusing ATPase	91.7414	84.9777	84.7006	89.4946	68.7881	85.7167	82.8269	87.9095	100.666	79.16	91.2481	101.518
A0A287AYP8	LPGAT1	LPGAT1	380.681	428.276	348.964	355.612	273.597	321.131	297.906	296.053	352.916	408.549	285.351	273.28
A0A287AYT0	ACOT12	ACOT12	211.638	186.041	85.418	134.06	197.066	141.505	178.753	161.955	171.372	143.872	119.804	98.3448
A0A287AYT7	SEC61A1	SEC61A1	643.767	640.548	697.231	723.279	640.592	701.414	609.513	635.823	581.34	532.541	778.679	618.898
A0A287AYW3	PUF60	Poly(U)-binding-splicing factor PUF60	108.591	94.8527	107.41	110.818	128.87	126.51	114.342	117.741	110.01	143.707	138.914	145.883
A0A287AYY7	LRRC47	LRRC47	119.933	86.8282	96.8745	94.6732	102.297	82.1695	99.0585	88.1233	88.8751	84.0454	109.826	93.4823
A0A287AYY9	NAPG	NAPG	819.912	578.769	624.364	563.799	645.711	525.462	620.601	461.13	730.234	561.932	545.96	498.036
A0A287AZ17	HAGH	HAGH	638.144	745.372	717.635	701.332	625.221	574.123	615.193	609.472	771.74	609.734	653.613	714.461
A0A287AZ54	PDXP	PDXP	91.1129	41.3148	59.4825	71.2176	117.808	54.6636	59.9909	88.9306	122.668	125.368	127.055	137.498
A0A287AZ57	NUP62	NUP62	108.455	82.2818	125.386	98.0739	94.1931	93.6952	115.389	110.248	114.172	117.512	169.473	116.274
A0A287AZ76	SRP14	Signal recognition particle 14 kDa protein	272.12	242.498	239.736	225.55	255.484	279.365	248.008	244.142	314.145	401.438	266.679	260.267
A0A287AZ96	PDLIM7	PDLIM7	0	0	0	282.632	262.323	0	230.414	0	0	174.52	192.459	276.812
A0A287AZA7	RPS27A	Ubiquitin-40S ribosomal protein S27a	13503.1	9749.39	9770.21	9246.02	11529.4	11634.9	10403.1	11912.4	14156.3	12646.5	10865.7	11670.8
A0A287AZF9	CYC1	CYC1	482.047	392.002	460.747	440.595	486.89	487.62	386.774	464.392	415.759	514.807	620.095	478.794
A0A287AZG0	ARHGAP1	ARHGAP1	385.558	348.384	400.32	366.314	351.429	401.21	386.285	358.321	286.308	361.325	347.05	343.692
A0A287AZS0	PML	PML	176.638	265.256	204.735	190.057	220.754	224.828	195.383	232.165	179.452	178.885	262.582	205.487
A0A287AZZ2	CPN1	CPN1	20.2397	23.7261	20.2468	28.1821	23.8389	24.574	22.5294	27.1523	14.6863	36.6388	26.19	30.1059
A0A287B001	DAB1	DAB1	0	9.39951	20.1699	14.6972	10.3255	12.8814	12.1644	15.9757	17.0469	17.5771	16.758	11.7584
A0A287B073	CACNA1S	Voltage-dependent L-type calcium channel subunit alpha	0	0	0	0	51.9368	0	0	0	0	36.3539	266.611	0
A0A287B088	PSMB4	Proteasome subunit beta	593.534	561.209	514.048	509.711	670.469	602.692	583.29	629.462	576.696	743.592	621.327	625.917
A0A287B0A0	BCO2	BCO2	148.83	122.7	210.501	156.249	113.388	85.7436	100.675	102.25	223.605	160.882	166.8	162.109
A0A287B0D1	UNC45B	Protein unc-45 homolog B	0	25.727	25.6421	0	10.5906	0	18.6233	0	227.714	0	180.735	19.3968
A0A287B0L6	LOC110261668	Histone H2A	10310.4	10935.5	11984.5	12461.6	10376.8	10562.6	10438.3	10112.3	12061.6	9714.56	11189.3	11321.9
A0A287B0N7	NOL3	HSF4	0	0	0	0	0	0	0	0	0	0	0	0
A0A287B0P4	TPD52L2	TPD52L2	169.227	197.333	333.665	242.821	191.642	146.941	226.552	135.614	351.193	264.272	321.438	163.926
A0A287B0R0	VWA8	VWA8	244.68	233.263	208.109	247.176	203.357	195.587	215.521	200.59	209.008	208.589	253.827	194.441
A0A287B0Y9	RAB35	RAB35	68.4749	67.7761	64.7811	61.8656	72.8745	79.567	69.6077	79.6954	80.3291	70.5446	71.8884	74.5731
A0A287B0Z5	FCGRT	FCGRT	404.067	321.301	322.048	375.681	299.936	292.871	318.411	326.044	378.169	262.629	388.464	380.012
A0A287B0Z8	INMT	INMT	2906	1505.51	3007.05	2697.48	3630.13	2209.14	3097.33	2784.27	3610.21	3230.11	4246	3377.87
A0A287B186	VAPB	VAPB	229.438	132.949	316.706	284.869	154.217	237.789	253.381	216.569	212.654	199.087	163.669	151.735
A0A287B1B1	SEC61G	Protein transport protein Sec61 subunit gamma	163.844	258.542	178.686	274.205	206.596	203.975	223.757	177.758	273.872	72.7516	162.773	117.922
A0A287B1I4	DCTN1	Dynactin subunit 1	199.456	211.961	207.264	196.528	190.692	202.443	184.405	197.923	164.055	249.22	179.548	202.012
A0A287B1K5	ATP13A1	ATP13A1	170.253	134.65	153.904	136.244	173.788	162.219	149.588	151.689	161.214	148.383	162.187	159.351
A0A287B1T2	EHD3	EHD3	140.054	148.804	147.922	120.883	139.764	111.885	122.902	121.31	126.219	162.042	135.735	139.378
A0A287B1U9	NNT	Proton-translocating NAD(P)(+) transhydrogenase	2818.81	2781.11	2539.62	2405.18	2271.62	2453.56	2156.8	2111.18	2833.28	2325.35	2054.16	2341.86
A0A287B1V1	ACADSB	ACADSB	9654.27	9035.07	10669.4	9774.59	7229.9	7465.23	5985.02	6849.05	8706.89	6938.47	7842.44	8422.37
A0A287B231	UBQLN1	UBQLN1	315.968	241.34	211.848	209.558	317.337	259.424	289.475	243.351	291.104	261.251	237.541	290.632
A0A287B285	OBSL1	OBSL1	0	0	0	0	0	0	0	0	0	0	0	0
A0A287B2B5	SHFL	SHFL	221.505	325.515	302.553	358.251	283.933	239.031	244.92	250.372	217.287	280.773	289.956	233.244
A0A287B2G4	GCN1	GCN1	117.611	120.132	125.576	126.972	136.091	133.615	122.073	124.128	110.373	116.802	116.935	116.771
A0A287B2H7	LDHA	L-lactate dehydrogenase	372.554	233.727	350.431	321.085	269.38	230.821	252.035	278.075	282.126	406.952	335.688	395.644
A0A287B2K8	KANK2	KANK2	89.0612	82.6193	98.2761	79.1592	70.5031	73.4734	80.8751	65.3771	86.7499	101.906	99.2354	90.0059
A0A287B2M3	RPSA		4190.92	4131.56	3748.47	3993.91	3665.53	3945.95	3761.99	4007.78	4332.28	4211.13	3966.01	3585.76
A0A287B2M4	GOLM1	GOLM1	18.3737	10.9173	0	12.8417	22.7202	26.734	13.1677	18.5268	12.7987	17.7174	17.1354	19.7142
A0A287B2N9	FAAH	Fatty acid amide hydrolase	152.627	130.284	142.07	137.561	147.46	110.23	125.864	140.729	158.164	148.627	170.601	166.427
A0A287B2T9	CSDE1	CSDE1	92.9811	69.3544	63.1388	81.8903	75.4809	82.8653	90.0515	71.4088	65.452	73.4602	70.0519	73.2099
A0A287B2W3	MRPL4	MRPL4	225.316	191.969	182.252	179.495	214.172	203.183	179.886	180.229	218.073	174.725	196.445	210.594
A0A287B2Z5	LOC106504547	SERPIN domain-containing protein	0	38.8102	49.2631	27.5637	57.6105	0	46.8031	30.8542	0	0	43.3417	0
A0A287B310	STOM	STOM	701.512	793.017	648.917	696.012	585.264	518.287	686.461	593.516	757.007	832.109	623.993	689.943
A0A287B386	RPL17-C18orf32	60S ribosomal protein L17	3431.69	3146.67	3738.68	3154.41	3561.98	3418.15	2964.73	3364.97	3502.46	3407.44	3297.47	3831.58
A0A287B3A3	IAH1	Isoamyl acetate-hydrolyzing esterase 1 homolog	142.739	180.68	185.89	178.936	157.566	136.317	146.263	136.293	166.856	172.608	168.187	117.115
A0A287B3J8	MRS2	Magnesium transporter	672.137	1130.42	1105.68	1256.95	1181.66	1025.8	850.309	919.237	828.739	1193.57	1240.69	940.19
A0A287B3M2	DNAJC7	DNAJC7	45.9426	46.0339	45.1344	41.8726	46.8972	61.7848	42.3491	43.2507	61.0819	59.9899	53.1791	50.4091
A0A287B3S3	ITIH1	ITIH1	300.334	396.42	303.808	361.533	375.581	309.497	353.822	334.018	300.985	296.4	276.099	281.579
A0A287B3T2	FECH	Ferrochelatase	548.087	399.664	452.886	438.932	467.036	471.618	518.213	476.493	542.46	340.429	529.355	415.415
A0A287B3X9	SEC24B	SEC24B	55.3432	29.1604	41.8274	51.2914	37.5767	42.2411	36.5395	34.2814	38.2699	41.6752	40.8586	51.737
A0A287B401	RBM14	RBM14	234.162	261.846	236.448	217.353	238.409	106.24	198.695	194.863	126.005	182.016	225.224	195.127
A0A287B413	DZIP1L	DZIP1L	0	0	0	214.474	0	0	262.154	313.797	0	0	0	205.717
A0A287B462	MTARC2	MTARC2	1997.25	5386.04	4812.45	4401.08	3600.39	3263.52	3380.78	3685.94	2190.32	3218.69	3708.67	3173.63
A0A287B4A4	RAB3GAP2	RAB3GAP2	17.6695	13.9494	19.2564	14.167	19.96	15.6592	16.6749	15.942	17.0918	13.8066	29.3578	14.1158
A0A287B4E6	TPT1	TPT1	829.619	613.044	818.637	788.391	846.489	705.198	818.163	946.062	660.825	901.794	837.575	874.149
A0A287B4E8	FBLN5	Fibulin-5	126.351	107.512	205.363	48.9239	78.0969	143.043	75.9254	61.4309	96.0233	173.855	62.3945	32.877
A0A287B4H7	SURF1	SURF1-like protein	325.367	325.751	486.586	346.064	406.356	355.709	387.093	367.386	437.907	304.402	381.739	338.601
A0A287B4J2	AHCY	AHCY	1961.63	1816.45	2168.2	2027.07	2360.61	1951.73	1831.94	2006.49	2316.49	2305.1	2189.37	2133.62
A0A287B4M9	HIF1AN	HIF1AN	0	0	97.7314	0	249.643	0	0	0	0	0	0	176.169
A0A287B4N0	GTF2I	GTF2I	199.509	216.402	241.475	194.126	247.235	211.477	254.789	224.171	228.198	219.817	231.481	303.113
A0A287B4N8	MARCKSL1	MARCKSL1	19.1139	21.188	31.0705	27.9035	29.0037	35.0121	27.0137	29.8022	29.4974	29.9991	36.4865	34.7486
A0A287B4S0	HMGN1	Non-histone chromosomal protein HMG-14	11.5844	11.5674	10.2147	9.52775	9.92245	21.8181	14.833	16.1803	6.84546	18.4601	5.91818	8.76562
A0A287B4T1	SIRT2	SIRT2	198.682	204.521	240.906	242.483	198.412	180.65	177.787	159.081	189.333	198.076	202.472	197.143
A0A287B4U1	GDI1	Rab GDP dissociation inhibitor	158.959	154.191	175.848	176.048	172.99	189.921	163.543	177.12	169.736	168.138	192.413	180.764
A0A287B4X2	NAA15	NAA15	158.719	129.73	205.609	171.498	169.93	160.281	155.608	158.713	175.676	158.833	199.908	169.19
A0A287B4Y1	ERP44	ERP44	1203.11	1022.47	1029.51	918.749	1131.61	1098.38	1002.98	956.665	1147.66	1064.8	937.07	987.935
A0A287B4Z6	SARDH	SARDH	342.238	172.2	593.705	392.545	323.489	169.985	481.497	332.996	453.845	445.914	557.429	549.612
A0A287B501	RBX1	RBX1	19.5345	0	0	0	19.0627	14.2948	10.7839	0	12.3791	0	0	13.4779
A0A287B510	RHOG	RHOG	95.2856	85.1339	67.4257	80.975	80.169	105.472	94.0193	105.068	113.707	75.0698	100.003	103.314
A0A287B530	PEX3	Peroxisomal assembly protein PEX3	86.3339	97.1856	102.652	83.6126	82.6145	43.0129	90.5255	70.75	63.4712	42.762	81.8674	85.078
A0A287B555	ANKFY1	ANKFY1	35.369	24.5868	28.675	31.0829	27.7792	34.0368	28.0018	33.633	31.4049	35.4904	28.5798	37.9766
A0A287B571	LOC102161784	GB1/RHD3-type G domain-containing protein	116.167	94.6092	91.1785	112.152	96.102	162.916	155.11	117.977	113.189	133.247	173.453	143.332
A0A287B5D7	LOC110261249	SYVN1	480.42	1185.29	817.095	1284.62	736.881	690.471	977.883	764.309	822.567	828.966	999.558	570.045
A0A287B5G9	AP1B1	AP complex subunit beta	869.434	810.761	790.971	791.354	874.141	850.885	821.964	868.045	862.136	839.958	818.856	774.563
A0A287B5H3	STRBP	Spermatid perinuclear RNA-binding protein	21.0045	0	24.9801	27.4871	24.1471	24.0868	15.384	18.3819	24.982	22.685	12.8432	10.1745
A0A287B5H5	TUBA8	Tubulin alpha chain	1433.84	1678.3	1352.6	1315.31	1647.64	945.997	1755.07	1226.24	1700.47	1498.29	1782.83	1423.38
A0A287B5Q7	PSMD8	26S proteasome non-ATPase regulatory subunit 8	0	0	0	0	0	0	0	0	0	0	0	0
A0A287B5T0	SLC25A21	SLC25A21	334.104	270.23	300.81	253.914	330.454	333.001	270.576	278.599	327.367	212.065	314.307	285.305
A0A287B5V2	JCHAIN	JCHAIN	165.035	97.3693	81.6094	124.119	172.313	260.38	281.562	281.318	96.4292	258.721	240.931	226.294
A0A287B5W0	SNRNP200	SNRNP200	146.401	142.99	136.761	148.832	152.213	155.364	143.204	142.507	152.616	137.014	160.496	159.153
A0A287B5W1	GYS2	Glycogen [starch] synthase	387.641	179.794	512.207	339.941	384.671	212.938	349.967	300.609	296.7	316.809	352.513	319.562
A0A287B5W2	LOC100302368	LOC100302368	49625.4	53658.6	56068	151175	50726.4	47497.1	44200.7	57272.9	52565.4	56783	54791.5	48609.4
A0A287B5W3	KYAT1	KYAT1	176.039	142.549	209.646	156.789	85.0594	114.224	193.209	128.701	165.584	149.516	267.846	203.75
A0A287B5Z9	TPK1	Thiamine pyrophosphokinase	278.041	303.258	294.998	351.217	242.198	276.108	230.845	229.961	313.745	356.757	328.084	320.626
A0A287B636	GLA	Alpha-galactosidase	236.364	190.63	296.586	257.388	262.392	302.878	162.276	231.56	322.984	186.508	285.35	242.006
A0A287B676	STAU1	STAU1	128.532	128.173	119.061	112.824	115.733	92.8745	108.452	108.266	115.347	137.434	85.1379	98.7095
A0A287B697	GNAI2	GNAI2	1093.42	980.56	748.67	821.098	1056.2	1445.53	1227.87	1253.19	1116.75	933.943	967.894	1002.39
A0A287B6H6	D2HGDH	D2HGDH	191.427	241.832	203.734	239.933	160.293	141.839	175.601	170.425	217.368	176.856	151.264	154.987
A0A287B6S5	ENO1	Phosphopyruvate hydratase	0	0	0	0	0	0	0	0	0	0	0	0
A0A287B6T3	FAXC	Ubiquinone biosynthesis O-methyltransferase, mitochondrial	175.461	141.912	164.472	139.323	137.58	140.295	147.76	134.773	133.707	129.766	155.466	156.103
A0A287B6V1	VPS36	Vacuolar protein-sorting-associated protein 36	46.3132	52.2089	74.7415	83.1185	55.2904	51.3264	41.7435	60.1953	41.8022	72.1393	72.6395	78.2117
A0A287B6X3	CRYL1	CRYL1	162.063	171.503	184.543	182.773	172.762	117.582	162.629	143.812	148.656	151.796	201.859	163.36
A0A287B733	FBXL2	FBXL2	486.305	403.268	414.718	308.29	618.781	639.509	541.427	669.411	288.406	404.767	384.302	450.75
A0A287B770	SRSF10	SRSF10	1204.52	943.14	1239.64	1109.51	954.477	972.521	1283.77	939.381	1056.23	833.613	1023.71	797.932
A0A287B771	RPS4X	40S ribosomal protein S4	1308.37	1156.34	1315.41	1230.17	1283.36	1181.83	1146.76	1254.09	1328.51	1547.08	1263.89	1254.35
A0A287B792	UAP1	UAP1	312.873	323.54	439.38	385.123	395.654	345.535	354.953	359.805	360.719	361.117	428.749	426.932
A0A287B7A0	RTRAF	RNA transcription, translation and transport factor protein	453.008	465.292	433.412	495.12	370.508	384.914	403.838	378.26	151.182	209.695	419.511	413.664
A0A287B7B9	B2M	Beta-2-microglobulin	1352.44	1871.98	986.574	1449.32	1442.61	2101.46	1595.97	1721.56	1332.36	1732.4	1807.99	1564.49
A0A287B7C6	TRA2B	TRA2B	416.163	408.344	414.916	413.5	355.459	396.161	353.273	372.407	458.366	441.205	357.298	364.87
A0A287B7J0	HMGCL	Hydroxymethylglutaryl-CoA lyase	1186.25	1034.07	1267.46	1298.97	958.472	1098.04	816.859	982.285	1562.53	941.453	1197.93	1216.01
A0A287B7T8	CHPT1	CHPT1	233.576	504.754	534.128	490.036	224.046	213.312	275.418	242.735	287.938	169.591	219.532	188.662
A0A287B7Y5	CROT	CROT	171.654	201.71	519.917	281.748	193.876	183.657	157.527	175.814	243.994	244.269	246.358	265.306
A0A287B827	MBL2	Mannose-binding protein C	42.6214	441.083	3.84775	151.238	710.168	83.5958	883.438	492.081	52.915	80.1942	0	59.3028
A0A287B878	FGD4	Dynamin GTPase	136.596	137.071	171.381	149.599	173.68	160.428	153.943	147.155	113.859	79.674	144.572	158.858
A0A287B883	PTMS	Parathymosin	68.5582	86.022	45.7428	62.1285	69.897	73.2604	72.0562	55.3841	27.8718	38.4595	40.0326	30.109
A0A287B8C9		5'-AMP-activated protein kinase subunit gamma-1	147.454	123.301	115.976	117.651	119.907	130.825	127.489	130.23	117.193	164.953	127.428	132.614
A0A287B8D3	NAMPT	Nicotinamide phosphoribosyltransferase	252.884	181.855	178.363	165.33	235.623	196.709	207.354	195.832	153.185	210.868	169.536	161.495
A0A287B8D4	LOC110255172	Acyl-coenzyme A amino acid N-acyltransferase 1	0	219.156	0	46.9114	98.5158	0	180.56	103.569	33.7845	254.956	0	57.0587
A0A287B8F2	RPRD1B	Regulation of nuclear pre-mRNA domain-containing protein	238.897	211.027	290.855	270.38	233.956	223.345	206.324	216.477	232.417	282.596	291.919	283.75
A0A287B8F3		Fructose-bisphosphate aldolase	2607.91	2150.75	2991.59	2683.45	2952.42	3480.95	2422.04	3153.6	2759.19	3656.31	3454.28	3574.38
A0A287B8F9	TRABD	TRABD	228.753	223.274	171.224	235.639	243.473	209.605	193.644	208.524	165.923	200.102	157.833	170.571
A0A287B8I0	MAP1LC3B	MAP1LC3B	0	75.0161	75.2812	71.7066	78.0545	83.9179	64.3463	90.8128	75.0057	0	77.0675	79.5307
A0A287B8R2	NUDC	Nuclear migration protein nudC	339.501	387.532	387.965	354.181	374.054	458.196	405.144	428.138	369.515	428.256	403.615	429.978
A0A287B8S1	SETD3	Protein-histidine N-methyltransferase	202.085	163.351	117.213	176.196	157.136	167.493	159.204	174.207	142.462	157.361	190.395	170.851
A0A287B8T9	NFS1	Cysteine desulfurase, mitochondrial	74.5729	81.7589	70.3452	84.566	59.2485	62.645	68.775	69.0458	69.339	63.1192	69.6193	89.5534
A0A287B8W3	NAP1L1	NAP1L1	87.4232	82.9936	74.7563	76.6412	85.5905	96.943	81.5557	90.5857	69.6145	92.8052	81.5409	86.6024
A0A287B906	NEXN	NEXN	0	0	93.7245	45.8391	0	48.6945	39.8298	527.386	0	579.762	69.4375	201.673
A0A287B938	TRMT112	Multifunctional methyltransferase subunit TRM112-like protein	203.449	216.294	156.783	140.778	222.675	192.837	277.974	193.799	197.615	164.93	132.257	132.663
A0A287B9B0	NDUFS7	NADH dehydrogenase [ubiquinone] iron-sulfur protein 7, mitochondrial	143.836	160.494	137.381	159.591	146.297	129.729	139.207	145.445	223.372	126.423	196.482	120.476
A0A287B9G0	ALDH3A2	ALDH3A2	3028.46	2497.32	2414.03	2689.5	1571.2	2162.25	1994.62	1903.27	2929.31	2025.89	1638.65	2331.41
A0A287B9L7	CLPTM1L	CLPTM1L	47.4205	47.8042	33.9842	40.2907	43.9368	36.9186	30.7878	35.6315	37.0807	42.4567	38.0104	35.5911
A0A287B9R5	LOC100156325		12.5453	20.2365	38.3152	22.1538	33.3688	72.626	18.9701	41.9525	17.5826	57.8867	24.3693	39.7452
A0A287B9U4		Lipocln_cytosolic_FA-bd_dom domain-containing protein	0	0	0	0	0	98.8092	0	0	0	0	60.8566	0
A0A287BA12	VPS4B	Vesicle-fusing ATPase	47.736	55.2596	54.5872	37.4378	50.3112	42.8317	70.2421	46.8244	26.8894	63.6999	42.5254	46.5599
A0A287BA24	GCSH	Glycine cleavage system H protein	1394.46	1330.53	2002.35	1639.35	1300.06	1456.62	1131.86	1347.77	1484.74	1031.83	1515.57	1362.96
A0A287BA45	SUCLG2	Succinate--CoA ligase [GDP-forming] subunit beta, mitochondrial	4855.31	5487.45	5556.23	4960.67	4477.98	4607.97	4317.63	4221.21	4783.57	4589.53	4303.4	4435.18
A0A287BA60	RANBP1	RANBP1	307.863	299.793	341.907	299.711	314.82	316.381	246.185	354.352	257.283	322.175	298.294	301.577
A0A287BA71	EMC2	ER membrane protein complex subunit 2	97.5081	94.9942	114.234	109.218	104.264	102.787	99.7254	99.172	113.201	94.9356	102.763	109.279
A0A287BAW0	NDUFA5	NADH dehydrogenase [ubiquinone] 1 alpha subcomplex subunit 5	77.1564	65.8889	115.608	90.443	69.1809	69.6814	86.4627	80.0475	111.577	62.7523	100.922	98.2725
A0A287BAW1	CAMK2A	CAMK2A	0	0	0	0	0	0	0	0	0	0	0	0
A0A287BAZ8	AASS	AASS	1082.8	1264.44	2015.62	1346.66	814.65	872.8	939.482	821.71	1305.4	859.344	1781.94	1330.77
A0A287BB12	MCCC1	MCCC1	347.905	366.309	442.091	374.269	338.209	326.765	306.167	308.881	359.126	295.084	336.755	312.004
A0A287BB89	PNPO	Pyridoxal 5'-phosphate synthase	1062.91	757.073	691.516	661.393	697.824	748.381	1133.7	799.435	765.558	644.694	788.366	701.203
A0A287BBA7		SKIC3	88.6753	79.5278	87.688	85.3494	94.9341	90.9417	75.4806	81.4843	67.1063	75.7711	99.9741	85.4799
A0A287BBB4	OAT	Ornithine aminotransferase	217.375	132.262	153.897	173.865	97.5426	106.351	139.11	110.812	157.773	120.215	156.551	201.567
A0A287BBB9	DERL1	Derlin	171.559	254.528	270.097	340.645	186.41	187.138	240.514	256.462	317.95	116.521	267.89	115.58
A0A287BBS8	IDE	IDE	268.951	266.793	256.695	276.4	300.213	281.94	246.82	249.824	270.815	308.045	270.818	253.653
A0A287BBV0	HPF1	HPF1	16.439	15.6619	15.1941	14.3684	11.5631	10.1928	10.7608	12.5021	10.2949	12.3866	6.80034	11.1803
A0A287BBX3	NADK2	NAD kinase 2, mitochondrial	156.31	265.227	289.34	233.193	207.094	189.511	217.516	202.935	269.164	200.263	277.978	216.704
A0A287BCC7	CNOT9	CCR4-NOT transcription complex subunit 9	28.0832	36.3452	24.5989	29.5911	25.7423	28.7439	30.5462	22.5891	30.87	22.4977	25.6373	23.6932
A0A287BCE5	TMEM205	Transmembrane protein 205	777.719	779.153	691.544	703.485	764.165	697.441	636.604	702.641	814.382	463.615	707.448	698.132
A0A287BCF9	SIGMAR1	Sigma non-opioid intracellular receptor 1	84.789	113.543	108.424	104.585	81.7557	67.1623	88.7838	81.8316	117.079	84.5614	104.529	70.8571
A0A287BCM2	CUTA	CUTA	691.679	694.622	630.932	700.714	740.109	630.95	738.555	714.719	718.506	423.95	741.521	646.095
A0A287BCN4	ACY1	N-acyl-aliphatic-L-amino acid amidohydrolase	1905.8	1565.91	1949.86	1770.44	1873.73	1412.91	1953.52	1684.85	1552.43	2132.34	1993.38	2000.46
A0A287BCU5	BCO1	BCO1	212.607	169.583	224.035	177.19	158.409	142.047	141.944	150.382	134.2	128.484	140.125	141.411
A0A287BCW7	FAHD1	FAHD1	147.671	137.543	93.0984	90.4661	107.733	185.557	117.988	123.434	146.653	132.038	63.5663	115.975
A0A287BD00	RAB1A	RAB1A	131.798	104.705	121.209	119.543	127.836	122.313	107.03	135.588	129.682	169.757	156.694	146.657
A0A287BDA0	TIMM21	Mitochondrial import inner membrane translocase subunit Tim21	302.419	418.802	414.982	358.705	364.277	292.005	323.827	250.55	397.753	272.493	299.262	288.244
A0A287BDA3	CYP4A23		179.247	473.604	142.77	317.09	515.982	699.621	637.332	539.328	103.413	478.081	618.544	467.473
A0A287BDG8	ABI1	ABI1	229.369	220.404	209.794	247.588	195.838	190.497	228.857	209.585	215.437	158.67	165.385	158.788
A0A287BDI0	PARS2	Proline--tRNA ligase	58.9133	64.1872	83.5434	70.2719	54.6161	41.6773	55.9354	49.9086	60.2577	42.8885	61.0845	49.5611
A0A287BDN2	SPTBN1	Spectrin beta chain	1058.33	1091.11	924.225	977.055	979.612	917.036	1001.55	954.603	949.845	992.577	982.071	981.132
A0A287BDN3	ADA2	Adenosine deaminase	79.462	55.6383	44.2706	0	48.2448	155.83	59.4128	72.6215	92.2532	27.1164	115.411	53.6775
A0A287BDR2		UTRN	82.5712	105.988	95.0978	84.3794	86.9411	125.081	98.9222	100.48	91.8941	96.863	102.467	108.581
A0A287BDR8	DDRGK1	DDRGK domain-containing protein 1	82.1804	75.506	106.387	68.2717	75.846	69.3542	73.8808	52.4452	81.0285	97.155	107.652	73.9216
A0A287BDT8	PGP	PGP	149.949	111.446	131.173	135.052	153.267	120.794	139.156	145.502	115.768	150.332	126.932	134.767
A0A287BDU1	CAPRIN1	CAPRIN1	146.664	132.684	129.644	149.952	150.669	130.713	126.473	135.709	110.986	111.641	128.082	139.427
A0A287BEK8	S100A13	S100A13	197.639	0	454.151	294.004	307.547	203.126	265.092	245.282	268.649	154.254	305.599	142.286
A0A287BEL0	ERO1A	ERO1A	378.791	349.236	412.54	394.658	326.945	374.587	321.883	348.895	363.8	336.344	480.211	406.555
A0A287BER0	SEPSECS	O-phosphoseryl-tRNA(Sec) selenium transferase	358.484	299.751	324.456	356.544	415.582	316.104	335.386	351.014	321.68	303.074	383.855	356.579
A0A287BET5	ALYREF	ALYREF	124.492	106.393	97.515	74.8036	111.231	119.335	146.327	124.587	109.501	86.7022	100.031	83.3564
A0A287BEZ5	ACSS2	Propionate--CoA ligase	1112.12	846.334	576.185	792.927	992.823	871.508	937.594	918.257	564.357	952.577	605.417	679.032
A0A287BF25	TM9SF2	Transmembrane 9 superfamily member	253.207	329.912	292.096	301.002	331.008	380.081	262.384	339.464	243.123	300.513	251.127	267.853
A0A287BF30	AARSD1	AARSD1	86.2804	81.2922	85.2643	67.0192	90.2547	75.116	70.421	78.3611	56.3724	97.2761	68.2515	75.9119
A0A287BFG6	SH3GLB1	Endophilin-B1	42.9508	45.0955	48.225	55.8675	50.5269	58.5204	62.0566	20.686	53.6459	63.2972	53.5019	44.8536
A0A287BFG8	CDS2	Phosphatidate cytidylyltransferase	115.555	118.282	77.7636	109.438	126.377	106.831	83.6295	98.4418	77.3541	112.419	114.214	100.955
A0A287BFS1	RNPS1	RNA-binding protein with serine-rich domain 1	2949.95	3843.87	4023.84	4126.42	2852.3	1857.5	2686.41	2449.67	3427.54	1985.56	2832.28	2297.12
A0A287BFZ5	CLTB	Clathrin light chain	336.669	457.739	501.237	447.999	398.857	368.449	423.576	367.371	357.031	372.19	383.941	337.19
A0A287BG02	LIMS1	LIM and senescent cell antigen-like-containing domain protein	215.893	191.249	208.013	220.195	199.32	224.589	201.699	220.264	205.335	198.077	201.509	206.456
A0A287BG14	PSMC6	PSMC6	492.93	502.665	514.147	508.097	534.071	402.109	495.922	453.557	443.962	544.829	539.623	553.422
A0A287BG35	RNF170	E3 ubiquitin-protein ligase RNF170	154.352	92.0749	171.933	62.0549	120.152	148.877	82.1827	157.555	73.3707	111.724	145.306	164.734
A0A287BG40	NDUFV2	NADH dehydrogenase [ubiquinone] flavoprotein 2, mitochondrial	419.021	336.166	471.805	370.505	336.093	286.051	440.183	347.54	616.522	301.77	503.918	469.196
A0A287BGB1	PPP2R5D	Serine/threonine-protein phosphatase 2A 56 kDa regulatory subunit	201.738	224.479	167.18	210.146	189.22	193.19	170.491	216.5	201.091	132.371	197.12	221.983
A0A287BGF1	SYNE2	SYNE2	33.5872	27.7659	47.3106	27.1582	36.7801	31.9632	34.3041	34.4814	29.8776	29.0099	30.6556	37.6821
A0A287BGG6	STUB1	RING-type E3 ubiquitin transferase	180.155	173.951	183.949	169.589	144.567	140.127	133.799	143.735	146.492	135.192	155.988	133.964
A0A287BGP0	GPT2	Alanine transaminase	62.0079	36.4844	123.852	64.6662	119.809	81.0292	54.0714	80.4311	80.9254	27.717	91.6508	77.7839
A0A287BGW5	ARMCX3	ARMCX3	36.8667	51.9563	33.4071	42.0743	42.4682	41.1162	45.2321	40.3384	36.1177	38.7135	44.3254	48.14
A0A287BGX6	CCDC51	CCDC51	275.241	226.477	255.849	255.02	235.964	233.764	286.367	271.388	257.998	172.792	272.778	259.886
A0A287BGY3	TIAL1	TIAL1	85.8915	71.7252	65.7618	77.9048	73.8362	70.3157	71.2572	70.0118	68.9918	83.8246	75.3382	81.0445
A0A287BGY4	MRE11	Double-strand break repair protein	43.0068	53.7758	74.7383	65.9045	49.1815	72.2018	63.0574	55.1417	56.3297	50.2867	76.7652	56.7677
A0A287BH14	EMILIN1	EMILIN1	197.531	176.844	258.375	217.396	204.641	252.986	223.857	216.076	241.612	272.989	222.369	279.539
A0A287BH28		Ig-like domain-containing protein	131.127	87.3475	77.482	99.2969	76.5425	120.867	185.479	151.071	71.0671	127.199	183.3	129.99
A0A287BH90	C9	Complement component C9	393.238	376.603	463.602	448.068	285.935	468.73	423.453	462.171	279.461	326.917	418.151	446.546
A0A287BHC3	GNE	GNE	140.702	182.365	163.155	144.192	124.438	138.776	153.078	132.776	135.64	132.694	136.621	151.558
A0A287BHE7		RPS14	5600.92	4910.93	5132.22	5223.21	5809.49	5721.57	5176.26	5680.78	6215.09	5886.3	5495.85	5510.12
A0A287BHL0	PCBP2	PCBP2	615.228	878.84	690.362	711.137	705.905	615.508	856.004	686.982	472.631	776.566	583.443	644.717
A0A287BHQ2	HMGB3	HMGB3	115.091	261.258	255.889	270.503	133.01	111.098	143.696	128.806	90.0217	144.162	203.716	151.358
A0A287BHS7	EMC7	ER membrane protein complex subunit 7	0	39.9266	44.4731	48.5907	0	29.4739	33.7309	43.4283	32.3643	0	0	0
A0A287BHY5	KRT2	KRT2	198.629	263.282	905.462	302.554	187.444	263.031	383.637	194.593	294.882	266.97	395.593	308.165
A0A287BHY7	ALDH2	ALDH2	21579.7	20525.3	19035.6	19412.3	18415.7	15794.8	17738.9	15770.7	19823.4	14372.7	18804.9	18310
A0A287BI63	RAB6A	RAB6A	2776.06	2841.77	2302.85	2390.13	2482.42	2659.64	2606.31	2486.72	2735.73	2052.74	1425.02	2384.64
A0A287BIA8	APPL1	APPL1	140.523	133.561	136.346	131.816	133.632	143.627	123.139	133.266	142.079	137.291	121.582	148.067
A0A287BII9	PEBP4	PEBP4	0	0	0	0	0	0	0	0	0	0	0	0
A0A287BIL8	HSPA5	78 kDa glucose-regulated protein	7165.76	6394.94	8766.34	7371.7	6747.35	8235.59	6472.22	7097.75	7457.21	8401.02	8559.37	8879.04
A0A287BIN3	CACNA2D1	CACNA2D1	95.2919	99.702	94.3468	91.9049	89.6556	102.276	101.556	87.3603	106.819	92.547	64.4777	91.8812
A0A287BIV6	MRPL37	MRPL37	116.597	92.876	87.4067	83.8846	116.905	116.247	83.6079	91.5311	103.898	102.638	93.6999	92.8318
A0A287BIX0	TMED9	TMED9	629.075	505.999	355.339	399.966	453.642	443.908	510.534	518.932	478.477	394.899	342.744	435.411
A0A287BJ19	WDR5	WDR5	75.3898	67.3663	76.9207	71.3886	83.0497	76.6652	73.947	71.2355	81.0055	70.7762	75.1059	69.8347
A0A287BJ40	SCRN2	SCRN2	87.2674	75.0007	75.0193	74.8306	96.2021	82.1186	82.3919	81.9485	76.6807	88.0008	49.9946	77.7167
A0A287BJ64	AZGP1	AZGP1	146.534	190.678	143.359	148.747	186.492	279.702	211.841	233.641	124.393	130.043	177.648	127.707
A0A287BJ88	BTF3	Transcription factor BTF3	96.3604	74.963	66.8345	65.4128	80.5228	91.7274	57.7161	74.1818	53.8511	70.3579	116.474	80.5284
A0A287BJC4	FADS2	FADS2	125.604	106.19	90.6193	103.869	122.242	80.8253	95.0981	85.3079	89.0201	91.3851	84.5184	93.6499
A0A287BJE5	STAB1	STAB1	179.444	161.732	147.414	169.921	186.58	231.425	179.346	204.036	197.27	167.441	195.518	191.124
A0A287BJF3	BZW1	BZW1	83.8763	69.7805	62.1796	55.2555	82.0876	72.814	66.4501	67.5527	78.4039	63.5436	51.1315	63.5791
A0A287BJI6	SARS1	Serine--tRNA ligase	491.041	510.751	490.118	544.994	599.801	550.225	566.559	565.957	636.439	642.267	622.677	594.806
A0A287BJI8	TRIM28	TRIM28	65.1688	77.0919	71.4475	78.5392	78.3281	63.6865	80.7747	77.5345	71.7013	84.65	56.8807	72.9896
A0A287BJK2	XRCC6	XRCC6	95.5101	87.8759	107.814	82.0804	88.0043	108.601	78.8266	92.8679	97.1579	121.034	68.0201	98.7941
A0A287BJM3	HSPBP1	HSPBP1	81.2632	77.5312	67.5278	78.7758	119.693	123.066	81.8486	97.9962	84.9428	108.993	94.5628	102.628
A0A287BJS7	FOLR2	FOLR2	1128.89	1110.93	1109.52	1092.97	913.123	941.614	670.626	803.195	1398.32	1001	994.251	1197.88
A0A287BJX0	EPB42	EPB42	124.296	140.73	113.443	123.07	232.897	290.299	218.992	257.919	53.2041	157.139	117.853	148.259
A0A287BK19	ACP2	ACP2	360.853	292.423	199.359	207.515	343.16	307.304	315.161	312.924	345.658	297.299	168.698	233.643
A0A287BK34	MAP2K3	MAP2K3	133.151	113.031	105.67	151.627	138.969	139.259	146.176	142.532	93.5113	99.8644	122.581	111.741
A0A287BK80	LMF2	Lipase maturation factor	21.7824	29.7457	53.6434	42.2379	25.6679	17.7755	27.319	0	0	24.1298	0	0
A0A287BKE1	EIF4G2	EIF4G2	148.864	156.854	123.435	145.405	141.698	148.417	150.275	154.248	136.827	131.896	156.651	163.872
A0A287BKJ2		FGL1	186.125	312.438	187.394	267.397	281.644	450.668	266.118	348.793	300.004	295.96	327.275	297.609
A0A287BKL4	MYOM3	MYOM3	130.248	43.5511	29.6992	86.3703	54.0417	0	9.03431	54.9927	140.512	95.6026	131.773	73.8551
A0A287BKS0	POLD1	DNA polymerase	0	0	27.8208	19.3322	0	38.395	32.8099	25.0684	0	32.5067	37.0724	33.8243
A0A287BL58	PBXIP1	PBXIP1	128.087	166.832	190.518	161.485	119.473	123.096	132.558	106.853	151.178	184.136	128.009	133.666
A0A287BLE1	SQSTM1	SQSTM1	60.4461	0	47.954	50.5974	68.904	71.5461	73.6727	63.4301	52.1648	73.9096	62.5095	66.2036
A0A287BLE2	MFN2	MFN2	61.2732	55.6346	65.1842	63.6066	61.3242	52.0045	65.3014	56.8271	82.5858	48.658	55.8555	56.287
A0A287BLJ2	GCDH	GCDH	2253.15	1922.62	2641.83	2250.43	2125.72	1835.99	2001.93	2051.81	2205.73	2016.09	2413.68	2188.28
A0A287BLS9	HCCS	Holocytochrome c-type synthase	49.0243	32.3448	22.7486	26.8752	33.8229	41.6527	41.3457	41.1691	22.5042	31.6634	38.4673	42.0626
A0A287BLU9	RBPMS	RBPMS	105.237	141.498	46.5614	54.9122	97.4226	64.7773	134.554	83.8953	187.775	61.2766	45.687	42.6885
A0A287BMB4	GPT	Alanine transaminase	144.493	174.495	193.452	143.854	162.714	176.968	135.37	152.241	155.294	182.171	245.291	271.178
A0A287BMB6	HNRNPAB	HNRNPAB	250.621	324.859	255.692	343.546	284.195	306.827	393.951	320.201	175.063	227.53	266.271	242.664
A0A287BMH8	NHP2	Ribonucloprotein	91.8661	78.2962	81.8953	75.9902	92.9756	76.6176	88.0676	81.4208	98.1594	96.2113	96.4551	103.718
A0A287BMR4	SRPRA	SRPRA	30.9865	44.7075	48.2532	46.0193	28.3359	27.027	32.4035	29.2827	32.7818	45.9461	22.9216	34.7963
A0A287BMT4		Ig-like domain-containing protein	637.709	25.0642	766.414	483.78	1938.41	47.3665	25.1499	692.33	253.812	44.8286	2419.39	972.371
A0A287BMU8	LOC102167410	5-formyltetrahydrofolate cyclo-ligase	124.864	162.96	197.161	160.606	181.233	125.635	165.648	133.067	118.252	210.27	126.515	139.081
A0A287BMV2	SRSF1	Serine/arginine-rich splicing factor 1	1254.85	1231.6	1206.07	1307.58	1160.97	1168.17	1176.82	1122.63	1256.64	1033.3	1321.21	1128.32
A0A287BMW6	NDUFB11	NADH dehydrogenase [ubiquinone] 1 beta subcomplex subunit 11, mitochondrial	296.71	230.858	269.828	235.768	206.463	191.804	310.729	226.391	422.825	203.129	321.124	361.491
A0A287BMX9	NID1	NID1	156.06	143.175	151.787	154.225	136.168	167.855	150.294	149.782	138.134	182.249	141.078	162.892
A0A287BMZ8	PDS5A	PDS5A	8.74719	7.01807	9.32266	8.24863	8.25593	9.71255	10.9305	5.83419	8.68385	4.18561	6.44186	7.66009
A0A287BN18	NEB	NEB	0	0	0	0	0	1927.17	0	1719.46	0	0	0	311.904
A0A287BN59	ARPC1A	Actin-related protein 2/3 complex subunit	49.908	52.1942	58.3957	53.1328	54.2494	59.0095	58.0479	65.2463	53.0212	76.4611	51.245	48.3475
A0A287BN69	DDX39A	RNA helicase	40.0726	25.6013	32.2553	29.576	32.6634	33.7979	29.9695	28.1492	37.7421	65.5594	28.8225	28.0472
A0A287BN92	SERPINB9	SERPINB9	41.2474	30.9754	24.6689	37.5141	37.8728	45.1925	34.7662	37.9111	39.0524	42.6973	32.499	45.0567
A0A287BNA8	DENND5B	DENND5B	232.377	200.982	284.708	258.308	250.707	276.169	344.182	307.218	282.597	304.954	370.76	230.186
A0A287BNE4	UBE2M	UBE2M	91.2119	82.1554	89.2988	81.9291	76.1403	79.2715	85.0012	73.387	86.5928	100.581	89.0242	71.5413
A0A287BNF7	C1QA	Complement C1q subcomponent subunit A	106.474	80.0936	52.1412	62.8733	86.689	142.821	77.9988	108.505	76.7994	74.5284	103.391	81.9604
A0A287BNK0	SQLE	Squalene monooxygenase	228.897	290.451	254.337	268.121	240.222	181.271	292.629	211.574	243.15	202.437	238.021	218.48
A0A287BNW6	EDF1	EDF1	94.8347	78.4444	83.3182	84.1065	111.714	71.8467	80.7028	84.1498	75.5174	95.5381	87.4094	105.647
A0A287BP93	MRPL57	MRPL57	82.6248	58.5027	43.4593	55.5048	68.4631	63.1853	48.2397	58.0626	57.1736	59.5357	71.6138	74.626
A0A287BPB5	RMDN2	RMDN2	475.397	229.608	376.348	374.724	328.152	348.606	276	331.637	382.385	273.636	331.904	336.709
A0A287BPB7	PPP2R2A	Serine/threonine-protein phosphatase 2A 55 kDa regulatory subunit B	74.1661	95.3204	95.9783	93.8339	88.5472	73.7126	116.984	99.638	66.6185	93.2791	108.639	89.8571
A0A287BPE2	CSF1	CSF1	19.0704	16.0665	16.9346	19.8907	17.5346	16.7139	14.5271	13.6804	17.7722	21.2472	14.7184	18.9106
A0A287BPI1	ETFDH	Electron transfer flavoprotein-ubiquinone oxidoreductase	2589.9	2525.86	3596.38	3037.4	2192.98	2420.53	2004.99	2173.34	2957.21	2047.97	2717.72	2441.99
A0A287BPI5	PALLD	PALLD	111.822	114.368	115.878	103.57	107.355	133.506	115.051	126.194	122.533	132.766	110.643	139.384
A0A287BPK4	MYOZ3	MYOZ3	0	0	0	0	0	0	0	0	0	0	0	0
A0A287BPL8	CDH1	Cadherin-1	248.724	293.196	256.771	244.836	259.949	209.903	295.38	233.971	266.061	256.709	180.166	241.45
A0A287BPN5	UROC1	Urocanate hydratase	1335.1	1541.91	1821.53	1623.99	1514.07	1265.92	1170.7	1304.07	2025.13	1579.73	1801.97	1643.76
A0A287BPP9	PSMB1	Proteasome subunit beta	828.04	745.585	839.77	851.538	924.87	898.135	876.323	868.448	902.502	921.097	953.768	948.07
A0A287BPT5	TST	Sulfurtransferase	2430.9	2514.02	2339.33	2664.11	2086.22	1903.57	1827.1	2201.56	2629.1	2006.76	2503.43	2598.69
A0A287BPW3	LOC110258651	Preprocathelicidin antimicrobial peptide	974.581	380.681	645.441	531.222	704.609	1081.82	841.714	771.655	569.608	780.871	483.462	589.789
A0A287BPW4	VARS1	Valine--tRNA ligase	375.216	341.642	414.724	422.979	417.584	370.921	426.111	412.765	399.424	446.66	441.725	440.411
A0A287BQ02	PABPC4	Polyadenylate-binding protein	676.434	690.378	646.384	547.341	769.402	702.704	639.627	666.614	633.878	667.555	672.81	677.113
A0A287BQ51	IYD	Iodotyrosine deiodinase 1	660.926	442.734	245.097	434.979	408.314	406.213	177.496	305.998	419.472	366.864	76.8924	284.911
A0A287BQ70	FBXO22	FBXO22	119.239	101.425	132.525	84.3041	124.438	127.573	148.916	146.761	119.883	126.993	120.844	141.067
A0A287BQ72	TALDO1	Transaldolase	2216.83	2096.78	2261.17	2193.46	2163.27	1875.64	1895.12	1782.75	2303.47	2357.01	2401.33	1900.15
A0A287BQD1	ELOVL5	Elongation of very long chain fatty acids protein	345.809	404.166	185.55	193.897	326.888	365.61	374.297	309.517	274.681	234.254	212.632	254.856
A0A287BQE3	SPCS3	Signal peptidase complex subunit 3	141.32	157.463	191.371	183.069	148.713	152.847	136.4	146.55	139.243	110.867	202.797	115.799
A0A287BQE8	MFSD10	MFSD10	43.1959	30.1172	29.1844	48.0711	40.8231	38.3382	48.1848	52.6551	37.244	30.8126	35.1277	46.2608
A0A287BQG4	NLRX1	NLRX1	256.094	92.6587	123.535	133.415	231.107	152.966	189.057	184.769	184.411	173.608	180.861	170.767
A0A287BQI0	CTNNBL1	CTNNBL1	145.882	136.85	132.855	149.631	140.465	158.523	132.895	144.334	102.953	109.853	161.503	173.53
A0A287BQR3	FCN2	FCN2	243.943	289.135	140.054	234.468	265.518	247.026	308.594	260.472	161.825	193.985	149.947	151.879
A0A287BQR7	DPYSL2	Dihydropyrimidinase-related protein 2	268.376	204.619	210.015	209.548	244.847	303.292	261.967	252.053	251.491	272.763	241.337	253.751
A0A287BQT2	ACO1	Cytoplasmic aconitate hydratase	1325.12	1434.57	1547.27	1464.79	1417.22	1427.12	1373.53	1358.13	1455.72	1392.78	1385.77	1420.68
A0A287BQU7	SNRPD2	Small nuclear ribonucleoprotein Sm D2	475.283	446.98	537.745	483.574	445.796	449.571	427.331	472.055	494.657	415.596	500.09	479.2
A0A287BQU9		Heat shock 70 kDa protein 1	2086.38	2353.01	2695.59	2266.97	2057.19	2306.14	1935.67	2355.31	2512.94	2571.99	2116.83	2368.49
A0A287BQW3	H1-0	H1	771.286	776.012	869.615	877.977	608.208	565.207	603.894	605.887	783.289	701.401	978.88	769.917
A0A287BQX1	YES1	Tyrosine-protein kinase	46.5444	41.6674	40.2592	38.8775	43.7835	51.0787	36.793	58.3593	33.7104	43.32	48.4713	41.7169
A0A287BQZ1	HAO2	HAO2	1286.35	1122.57	1636.68	1354.95	1006.41	907.127	1385.95	1114.6	1441.5	872.231	1226.39	1171.38
A0A287BRK6	LOC110259328	Phylloquinone omega-hydroxylase CYP4F2-like	227.522	238.3	250.938	244.909	224.976	169.14	194.383	200.099	211.383	162.165	263.597	192.775
A0A287BRL8	MARCKS	MARCKS	297.712	192.583	110.258	162.641	251.788	414.328	417.894	271.656	211.309	234.692	200.403	206.208
A0A287BRP6	ERLIN2	Erlin	168.96	206.952	255.427	230.82	182.238	167.841	189.303	153.262	180.103	151.622	204.091	137.608
A0A287BRS1	SCRN3	SCRN3	67.3526	62.0731	65.4805	65.9918	73.9853	61.9992	63.3739	60.4854	83.3531	65.8743	61.9437	68.7431
A0A287BRS7	INTS9	Integrator complex subunit 9	3.69219	4.21223	3.92065	7.18217	4.82652	4.66658	5.24437	5.88233	4.93867	8.58919	10.0497	7.4787
A0A287BRV0	PSMB10	Proteasome subunit beta	154.662	151.297	124.216	153.301	155.875	215.119	227.169	204.069	175.126	194.799	208.275	184.738
A0A287BS11	DECR2	Peroxisomal 2,4-dienoyl-CoA reductase [(3E)-enoyl-CoA-producing]	314.866	261.514	269.715	286.34	210.025	119.374	281.865	170.27	166.62	139.252	128.797	179.8
A0A287BSA9	HCK	Tyrosine-protein kinase	40.6068	25.887	34.0729	43.6501	41.6283	74.2749	51.7995	50.9512	34.9702	40.2132	43.3983	44.7399
A0A287BSC3	ALPL	Alkaline phosphatase	61.5513	47.1334	39.449	56.8648	67.0467	66.686	60.4054	54.7694	46.3394	52.7671	49.4253	48.2038
A0A287BSC9	TM9SF4	Transmembrane 9 superfamily member	217.265	197.652	180.59	183.373	200.917	216.454	178.115	186.364	186.168	205.947	184.096	174.635
A0A287BSF2	RBM8A	RNA-binding protein 8A	27.5496	27.943	28.9925	23.4569	32.6833	25.0029	28.0654	29.4339	33.3004	28.8787	31.1673	29.7145
A0A287BSL7	UBE2V1	UBE2V1	1012.54	1076.47	1348.91	1124.84	1390.81	1218.12	1427.6	1023.36	895.917	1288.58	1304.43	842.828
A0A287BST6	NUDCD3	NUDCD3	20.5131	22.5407	25.0002	23.7953	24.5161	27.9532	20.762	21.8675	25.7438	33.1892	18.3465	16.4765
A0A287BSW8	MAPRE1	APC-binding protein EB1	0	0	0	0	0	0	0	0	0	0	0	0
A0A287BTJ4	PXN	Paxillin	7.4178	5.50419	8.12218	5.90513	7.87892	4.46894	5.83302	7.60652	7.81122	6.22067	4.79704	6.15343
A0A287BTN2	SUGCT	SUGCT	92.3516	112.735	100.219	164.466	63.5685	51.5689	75.3698	59.7314	88.9873	84.13	85.3312	65.1028
A0A288CFT0	TPI1	Triosephosphate isomerase	4912.24	4296.69	4959.97	4789.47	4776.04	4416.65	4245.11	4505.21	5178.25	4582.36	4475.36	5288.94
A0A288CFV1	UBE2D3		290.697	436.697	639.316	614.846	321.591	325.153	468.887	503.046	908.133	681.627	667.745	586.862
A0A288CFV5	TF	Serotransferrin	10936.8	11125.9	8919.07	10301.9	9128.55	8680.6	9177.75	8953.95	7538.42	9655.67	7247.7	8370.99
A0A288CFW7	ZBP1	ZBP1	7.93295	2.17027	3.3707	4.39415	1.93106	3.31656	1.49033	2.79062	1.54811	7.59023	4.23004	3.58149
A0A288CG47	PSMD4	26S proteasome non-ATPase regulatory subunit 4	395.519	334.245	375.439	359.767	430.323	382.627	338.023	380.722	360.628	491.88	408.022	466.288
A0A2C9F345	SNRPA	U1 small nuclear ribonucleoprotein A	136.03	171.552	294.585	234.125	163.005	170.741	131.11	157.744	152.47	155.371	213.548	207.165
A0A2C9F350	ACADM	Medium-chain specific acyl-CoA dehydrogenase, mitochondrial	7840.69	4986.93	9219.45	7233.47	8342.82	4019.15	7401.56	6420.54	5846.21	5074.92	5162.27	4665.99
A0A2C9F365	OSTF1	OSTF1	110.501	102.634	100.004	97.932	89.5297	67.5771	86.6473	74.4756	66.151	76.3336	63.3983	68.1898
A0A2C9F366	HSPB1	Heat shock protein beta-1	6294.16	7131.5	5046.98	5939.14	7337.04	6735.87	6855.32	7388.98	5504.89	5349.2	7537.61	6324.24
A0A2C9F380	PGM3	Phosphoacetylglucosamine mutase	67.7982	80.2319	96.191	74.0481	80.1458	72.385	82.3366	85.7708	81.974	72.3961	83.2013	81.8255
A0A2C9F385	EPHX1	Epoxide hydrolase	9757.28	10579.3	7736.32	10329.9	8037.67	5629.72	7443.82	7180.58	7337.71	5461.55	8294.1	6476.12
A0A2C9F3A3	ATP5PO	ATP synthase subunit O, mitochondrial	1920.33	2037.19	3307.83	3078.55	1984.09	1949.49	1611.7	1938.39	2146.58	2058.43	2972.83	2306.28
A0A2C9F3B0	CTSS	CTSS	854.926	615.036	957.999	731.735	804.953	1246.18	749.359	905.58	1033.03	885.929	1088.05	1028.99
A0A2C9F3B2	VDAC1	Voltage-dependent anion-selective channel protein 1	5365.41	5293.83	5263.63	5011.06	4922.96	4966.99	5041.63	4878.45	5987.55	3987.05	5348.4	4867.62
A0A2C9F3C0	GUSB	Beta-glucuronidase	2320.68	1767.63	1474.88	1936.35	1628.6	1923.71	1579.94	1706.02	2049.51	1633.77	2296.88	1953.24
A0A2C9F3E9	JUP	Junction plakoglobin	229.922	260.109	245.645	238.194	222.963	204.171	212.6	212.959	251.094	182.035	231.224	196.777
A0A385XIH5		2'-5' oligoadenylate synthase	145.684	318.722	110.511	226.228	224.549	182.873	113.641	182.963	211.952	176.207	227.824	203.826
A0A3G5MT24	SLA-1	SLA	0	2564.56	0	112.109	0	0	0	0	0	0	150.29	99.6158
A0A3G5MT80	SLA-2	SLA	1144.39	1671.71	143.961	717.801	852.078	988.615	721.667	808.585	133.637	1106.33	1253.52	781.652
A0A3G5MX38	SLA-2	SLA	0	484.501	0	162.036	177.401	225.608	665.31	154.037	0	180.268	130.386	63.7091
A0A411NJZ9	SLA-3	SLA	304.283	897.421	226.266	562.293	710.112	884.051	632.095	835.513	271.632	1108.89	852.73	784.114
A0A480DNV8		UV excision repair protein RAD23	367.956	586.751	693.863	597.258	283.895	303.21	377.141	349.394	407.573	337.547	435.971	343.207
A0A480DP04	DEPTOR	DEPTOR	59.8619	59.5126	55.0406	49.5964	32.4105	42.5082	61.4393	49.6775	54.3005	0	46.1241	46.5029
A0A480E1W6	OTC	Ornithine transcarbamylase, mitochondrial	8545.33	10410.8	11157.6	10597.7	8175.25	6043.92	6445.52	6616.31	8236.27	6225.74	9108.95	7742.67
A0A480E284			80.2418	98.3781	118.118	103.033	79.1459	107.431	140.58	91.8217	64.7689	117.473	140.616	80.4526
A0A480E2J0	SLC6A11	Transporter	85.5349	111.906	138.675	131.513	99.8467	68.6385	106.048	93.9333	111.723	91.4962	101.428	83.1916
A0A480E388			17.7051	17.5859	20.1643	19.1327	17.7508	0	23.773	16.9731	18.3148	21.4051	30.8605	18.5591
A0A480E602		Nucleolin	985.677	822.389	936.119	783.245	831.208	827.323	941.644	813.957	909.063	981.732	847.756	825.253
A0A480E8P3	NLN		392.902	357.604	368.527	366.226	353.849	320.774	384.811	337.964	347.567	345.991	349.243	312.786
A0A480EDT0			533.935	395.954	506.328	505.795	467.495	521.381	449.695	476.501	386.021	508.881	308.671	495.537
A0A480EHC1		Cytochrome b-c1 complex subunit Rieske, mitochondrial	2579.33	2154.54	2501.5	2315.63	2588.62	2133.68	2234.8	2255.6	3066.97	2151.35	2377.01	2216.19
A0A480EIY3	ODR4	Protein odr-4 homolog	265.227	193.294	231.929	222.696	250.383	227.042	206.456	204.353	234.248	173.84	241.567	203.625
A0A480EJB5		Triokinase/FMN cyclase	3653.17	3070.24	2178.08	2874.52	2256.38	2263.89	2572.69	2211.33	2460.01	3731.14	1761.2	2322.56
A0A480EME6		Coatomer subunit alpha	228.474	215.15	244.006	207.787	218.581	217.348	208.346	216.858	228.754	229.589	226.842	215.51
A0A480EQ92		Tyrosine-protein kinase	114.2	89.8106	92.2483	109.64	94.3459	149.597	113.493	116.363	109.692	117.021	113.56	114.863
A0A480ERB4	PTPN11	Tyrosine-protein phosphatase non-receptor type	35.3397	39.9271	41.2178	41.4596	32.632	45.1364	43.2235	37.1497	30.4966	39.5309	45.4762	33.4579
A0A480EUT8			345.848	404.42	356.303	330.722	372.694	448.727	429.001	420.14	280.978	255.701	327.614	298.765
A0A480EV23		Calpain-1 catalytic subunit	348.752	356.563	276.203	323.485	329.236	389.798	365.44	356.584	344.603	390.926	348.74	372.804
A0A480EW94		Voltage-dependent calcium channel gamma-1 subunit	0	62.5696	0	0	0	0	0	0	0	0	0	0
A0A480EWB1			387.887	312.97	346.384	359.13	290.058	398.077	354.95	324.105	308.121	227.302	456.291	381.419
A0A480F0A3			725.609	824.22	734.183	782.681	718.56	668.5	736.438	687.194	748.714	759.251	716.847	734.467
A0A480F2X2		Actin-related protein 2/3 complex subunit 3	135.463	157.561	182.722	180.051	161.341	178.525	152.532	177.457	156.914	180.074	230.642	211.41
A0A480F314			38.6711	42.2703	32.2254	29.9488	21.7966	28.7649	32.5527	28.8733	24.5418	33.2148	28.5101	25.0434
A0A480F334		Cysteine--tRNA ligase	145.158	117.85	123.224	141.255	151.028	149.955	133.301	148.096	133.422	164.343	151.589	162.957
A0A480F3F0			578.195	567.813	558.446	616.83	576.414	528.705	449.229	509.049	499.825	543.79	537.627	548.712
A0A480F3G0		Rab GDP dissociation inhibitor	3489.42	3273.13	3610.19	3364.98	3216.96	3202.02	3181.69	2953.85	3491.37	3423.49	3183.16	3134.69
A0A480F3K2	PSME1	PSME1	1573.12	1268.9	1192.98	1401.67	1304.43	1442.27	1305.52	1437.89	1373.85	1309.93	1448.58	1663.76
A0A480F3P0	SUCLA2	Succinate--CoA ligase [ADP-forming] subunit beta, mitochondrial	347.437	301.132	398.256	346.86	317.366	350.566	361.867	320.085	348.594	381.168	339.565	312.857
A0A480F4M5			202.744	214.986	174.957	195.829	157.515	208.208	379.044	231.001	239.972	172.398	125.052	169.677
A0A480F5A7		Threonine--tRNA ligase	0	297.644	281.602	239.37	558.618	359.749	0	352.184	0	391.588	390.906	365.022
A0A480F695		Acyl-coenzyme A oxidase	94.188	67.329	91.3023	77.1409	83.8885	75.7598	77.6682	83.0648	72.4863	77.3882	97.3522	83.4679
A0A480F6B5			192.401	204.442	168.896	128.686	192.972	174.385	240.228	190.017	146.32	150.739	114.622	116.963
A0A480H8G2			338.472	337.905	280.703	279.654	327.716	335.2	306.52	311.809	344.032	336.745	290.625	327.02
A0A480H9U2			59.1134	64.7595	113.49	71.8323	67.4279	56.5162	75.3038	53.9176	158.789	42.8315	63.9018	70.3537
A0A480HCJ7			75.1163	55.2157	60.8628	60.7155	66.6448	61.027	54.6013	61.242	68.7478	71.2431	38.1205	52.5258
A0A480HCW6		Carboxymethylenebutenolidase homolog	468.208	742.225	0	407.2	663.041	379.684	0	252.23	0	403.667	0	150.241
A0A480HD67			800.127	686.741	795.941	789.668	651.436	794.129	796.575	681.594	709.106	692.124	675.126	708.303
A0A480HEF9		Peptidylprolyl isomerase	147.158	189.447	66.8364	139.133	156.991	128.816	301.784	216.541	226.803	137.299	132.025	168.46
A0A480HGS6		Protein unc-45 homolog B	0	0	0	0	0	0	0	0	0	0	0	0
A0A480HK41		D-3-phosphoglycerate dehydrogenase	1516.59	2074.19	1765.03	1758.66	1561.29	594.821	1646.84	1125.73	1140.05	1252.64	1340.56	1187.4
A0A480HN00			117.963	144.132	134.945	123.514	128.229	137.602	96.532	110.276	131.653	97.4713	87.8183	98.0869
A0A480HN04			156.652	156.813	160.878	146.168	146.587	150.479	161.469	149.431	159.514	192.912	153.716	160.423
A0A480HN45			332.809	314.618	303.926	319.938	359.296	382.091	358.046	358.284	377.617	276.943	301.847	306.867
A0A480HNH3		Glutathione-dependent dehydroascorbate reductase	9797.29	12865	12911.6	12344.7	11647.2	7208.41	9834.12	9141.84	8378.72	11843.8	9618.77	9566.46
A0A480HNU1			372.574	395.894	563.961	475.916	331.019	536.079	395.149	433.41	398.583	451.186	399.681	428.083
A0A480HQB1			1003.69	891.125	950.374	981.544	850.844	985.049	962.653	949.212	1102.63	857.962	880.33	862.305
A0A480HR23			370.668	246.918	386.526	327.354	214.219	442.398	278.854	325.08	229.431	358.445	188.074	279.272
A0A480HR27		Protein-serine/threonine kinase	241.068	237.146	228.999	220.609	215.764	230.939	226.065	226.424	182.466	180.846	221.073	209.884
A0A480HRF3		Decorin	371.967	398.835	248.804	340.707	429.567	352.837	891.703	428.204	472.148	367.691	193.837	304.768
A0A480HRR5		Elongation factor Tu	1556.01	1673.96	1764.46	1640.35	1606.23	1336.23	1372.97	1285.58	1576.04	1748.79	1500.76	1607.97
A0A480HS23			562.565	496.923	456.575	505.626	578.677	479.574	852.645	632.092	613.394	812.525	620.5	673.664
A0A480HT78		AP-2 complex subunit alpha	203.711	188.233	199.629	180.678	202.034	186.224	180.557	190.955	199.217	207.974	188.021	196.636
A0A480HTC2			56.2236	72.7194	56.1969	68.4467	81.5417	67.7861	65.2779	69.7913	49.786	68.1029	95.369	69.626
A0A480HTU3			170.854	129.44	146.212	150.487	169.345	174.442	160.689	155.619	160.533	148.098	205.439	191.771
A0A480HXD2			73.3448	76.2381	65.0964	75.5662	68.2005	63.7399	65.8301	66.2424	72.219	63.9429	62.2327	73.645
A0A480HXH4			75.7235	92.6262	102.929	104.826	83.4012	76.9941	81.6759	91.4987	93.8144	64.1612	99.188	66.8184
A0A480HXR6		Coronin	104.451	137.066	141.222	192.532	100.158	119.371	116.577	110.081	136.959	104.758	131.363	98.0741
A0A480HYA9			0	0	38.2514	57.9871	52.7501	66.0299	72.5965	60.6157	0	90.2987	0	0
A0A480HYV8		Fibronectin	1391.84	1604.08	1079.32	1382.85	1453.19	1666.03	1529.27	1590.09	1188.99	1384.6	1302	1286.24
A0A480HZB3		Asparagine synthetase [glutamine-hydrolyzing]	53.3174	41.3761	0	38.214	76.4863	66.8721	83.0471	79.5075	53.3658	89.6915	50.5954	55.4664
A0A480HZC8		Tubulin-specific chaperone D	203.627	223.305	230.829	282.603	240.547	259.514	212.819	220.981	253.251	233.177	243.272	243.355
A0A480HZX0			0	0	0	0	15.5682	0	0	0	0	0	0	12.4613
A0A480I073		UDP-glucuronosyltransferase	471.139	457.005	354.35	438.296	414.957	399.935	401.242	346.962	395.902	413.651	390.012	397.543
A0A480I0J4			99.0925	143.504	108.893	96.2257	129.27	117.697	127.996	111.842	135.214	118.571	124.23	131.927
A0A480I0M5			210.543	189.057	200.661	210.389	197.032	160.438	147.017	174.364	217.749	215.144	160.353	183.387
A0A480I0V8			417.313	390.708	407.15	400.93	401.793	429.249	429.977	409.659	421.26	453.861	431.804	434.24
A0A480I0Y2		MYL6	1477.03	1441.8	1283.03	1467.53	1228.15	1499.37	1520.05	1398.41	1433.25	1333.09	1402.32	1212.43
A0A480I1J1			987.174	1141.9	1036.07	983.478	1062.18	1676.06	1100.89	1202.89	1197.64	1387.66	1436.74	1231.97
A0A480I1Q8			172.442	150.72	131.888	166.562	146.606	162.482	151.622	159.954	139.775	144.661	161.053	159.954
A0A480I4L6		Dipeptidyl peptidase 3	436.702	383.666	282.998	319.632	413.84	427.479	333.873	360.572	373.95	421.653	308.978	354.316
A0A480I784			512.885	528.911	472.29	464.738	462.369	443.369	448.366	429.961	552.003	403.154	476.513	480.202
A0A480IFL7			567.135	497.234	695.012	613.698	562.509	629.022	521.269	577.695	702.265	495.747	645.344	618.159
A0A480IK10			111.522	131.134	156.828	147.978	120.641	114.501	114.037	124.048	131.732	129.6	143.037	107.225
A0A480IK32		Glucosylceramidase	187.41	158.902	215.16	178.176	201.376	188.611	176.219	183.257	202.062	187.518	160.796	174.545
A0A480IKJ2		Flotillin	233.896	227.898	263.618	250.953	235.649	315.982	207.49	249.31	276.375	197.452	284.759	250.005
A0A480IP93		Vacuolar protein sorting-associated protein 51 homolog	45.4913	49.5158	33.1119	49.1018	43.9625	44.7848	53.1031	50.761	45.3568	27.1632	36.4572	33.3954
A0A480IPA8			860.449	717.768	963.716	831.855	805.83	760.861	810.998	782.72	879.228	771.05	897.845	836.886
A0A480IPH1			89.4495	103.963	90.0106	90.6342	110.243	118.415	96.1722	114.793	127.075	76.3851	93.5311	101.668
A0A480IPJ6	VCP	Transitional endoplasmic reticulum ATPase	3714.83	3239	3331.97	3396.28	3584.71	3417.05	3178.92	3358.02	3370.11	3429.09	3439.46	3535.15
A0A480IRC9			118.577	111.561	126.936	114.977	115.211	164.307	67.1957	115.195	139.511	113.902	123.44	134.302
A0A480IS07			47.7657	47.3414	59.7362	56.0572	43.735	90.5346	46.3825	60.1924	61.7591	45.7499	64.5266	59.1007
A0A480IS41			1407.76	1734.44	1193.64	1399.91	1363.81	1050.56	1301.21	1171.8	1503.26	746.8	1352.05	1229.32
A0A480ITH0		Ubiquitin carboxyl-terminal hydrolase	246.208	238.743	255.362	260.736	230.802	234.301	260.693	239.143	260.93	261.81	245.678	248.22
A0A480IV48			867.918	948.786	900.185	860.112	940.872	984.41	1195.89	996.545	992.495	809.088	876.028	934.45
A0A480IW31			94.8992	119.575	80.1683	110.12	87.7682	163.945	131.441	118.727	61.7358	121.299	104.279	88.2189
A0A480IXC3			2761.5	2629.73	2308.91	2398.74	2602.24	3092.22	2805.88	2778.12	2742.78	2462.46	2442.97	2618.8
A0A480IXS3		Triokinase/FMN cyclase	769.97	1066.42	901.917	1111.22	494.758	458.348	515.117	490.748	616.779	1173.67	420.233	780.82
A0A480IYL7			360.938	362.24	327.877	345.829	367.681	364.551	331.701	357.721	422.304	337.846	382.97	398.872
A0A480J0H5		Formyltetrahydrofolate dehydrogenase	313.602	163.807	108.891	186.126	252.93	205.669	227.762	241.65	173.375	217.377	147.962	168.16
A0A480J0R4		Translocon-associated protein subunit alpha	281.385	252.807	215.962	191.18	262.687	265.202	290.023	230.438	310.978	201.803	190.048	175.933
A0A480J1M3		RNA helicase	13.5409	12.7901	14.988	15.2191	18.2109	17.7564	12.0308	12.2855	14.7162	11.0702	19.8654	22.4369
A0A480J2C7			585.832	595.259	538.457	575.872	599.627	540.921	574.071	532.905	582.91	617.038	549.075	510.477
A0A480J3I1			1815.27	2183.5	2293.27	2132.05	2149.46	2712.71	1673.93	2193.32	1614.68	1945.54	1939.03	1824.76
A0A480J4C2		AP-2 complex subunit alpha	332.485	258.006	251.753	243.664	102.826	276.886	254.797	259.66	292.673	274.444	285.17	334.954
A0A480J4F4		Receptor protein-tyrosine kinase	30.5972	48.6471	35.8583	17.2218	29.0206	50.6707	40.9668	46.6478	46.3106	51.0241	63.0926	26.4878
A0A480J4M0		Very-long-chain enoyl-CoA reductase	1099.85	1188.63	1125.61	1249.9	1010.84	895.889	864.002	1005.95	930.079	835.181	1122.98	1018.73
A0A480J4P1		Epoxide hydrolase	800.415	604.602	447.214	628.986	0	620.306	421.154	445.139	923.998	768.629	458.923	737.903
A0A480J4T8			75.6507	73.9393	68.3646	57.6062	81.7462	95.0895	89.9891	85.3319	71.3123	92.0952	77.8956	77.1589
A0A480J4V6		Serpin H1	638.528	685.261	380.158	669.047	481.005	575.181	603.776	592.025	602.262	824.43	365.277	615.262
A0A480J6W1			213.526	157.497	150.614	160.757	154.68	247.753	168.074	191.134	201.795	162.165	175.582	171.426
A0A480JB23			70.1543	67.7259	71.474	64.9016	82.4891	67.2302	68.6783	74.5893	66.7041	86.5051	85.1293	87.7424
A0A480JC11			99.9871	96.6415	146.618	106.983	79.8962	95.1612	73.4361	80.3744	124.927	95.4577	89.6305	83.0594
A0A480JH79			357.06	434.66	504.055	476.918	418.811	417.773	424.437	411.397	413.959	277.638	528.162	485.048
A0A480JIF5		Acylamino-acid-releasing enzyme	227.773	201.949	202.69	211.793	239.324	216.185	239.675	218.443	233.85	255.421	228.688	218.094
A0A480JIP6		Leucine--tRNA ligase	152.299	136.433	125.554	131.215	148.842	136.132	136.737	134.529	159.981	169.526	158.015	140.051
A0A480JJ44		Anoctamin	147.057	105.569	128.539	135.94	130.682	83.9984	97.6068	112.238	81.7819	104.974	114.827	125.372
A0A480JJY0		Galectin	576.396	852.16	501.055	629.348	783.51	672.494	471.662	650.166	570.452	710.741	729.907	648.885
A0A480JQE4			400.423	405.479	213.576	280.255	382.054	430.123	507.816	432.472	412.006	342.497	494.316	462.207
A0A480JQU3			50.8126	47.1184	36.114	38.066	34.8876	43.4617	38.6618	42.0548	44.2257	50.8146	0	39.6996
A0A480JR45			60.3128	76.2779	60.0399	55.9148	66.1401	57.5163	67.7542	62.5675	67.4628	48.9304	50.5026	61.8054
A0A480JRH8			159.236	73.497	130.192	126.985	99.997	135.822	154.637	153.687	91.0828	150.488	125.921	130.942
A0A480JRQ1			222.641	246.894	243.546	227.419	159.979	243.147	167.468	159.348	221.421	206.767	194.437	185.454
A0A480JRT9		26S proteasome non-ATPase regulatory subunit 2	361.643	326.091	345.089	367.07	388.983	352.239	354.334	369.377	368.94	408.624	394.257	373.405
A0A480JRW2			201.518	175.453	213.693	198.196	182.355	196.806	211.738	192.37	219.645	215.664	204.126	211.124
A0A480JRW3	NDUFC2	NADH dehydrogenase [ubiquinone] 1 subunit C2	192.609	205.166	253.195	233.944	182.308	187.027	248.924	181.081	276.652	167.966	252	215.595
A0A480JRZ1			310.395	390.04	417.264	379.471	362.501	350.648	338.318	343.529	244.461	351.857	274.374	273.737
A0A480JSR1		General vesicular transport factor p115	1537.59	1501.62	1466.82	1428.44	1591.6	1766.96	1501.92	1545.88	1440.1	1614.96	1693.65	1722.26
A0A480JT72		RuvB-like helicase	475.952	482.455	487.243	518.786	499.63	528.216	533.72	531.633	509.089	465.104	496.282	503.469
A0A480JTU8		FXYD domain-containing ion transport regulator	1164.96	1076.62	1022.33	1185.18	1072.21	1203.97	1046.47	1272.03	1519.82	1129.12	1193.06	1473.34
A0A480JUC4			157.459	123.458	134.199	140.301	166.596	198.713	177.014	176.954	122.918	141.847	221.443	161.426
A0A480JUN1	ATP5B	ATP synthase subunit beta	16726.7	15484.5	18669.1	16849.5	15166.6	15554.1	13559.6	14167.2	17530.6	14012.8	17330.4	16627.7
A0A480JW12		Trifunctional purine biosynthetic protein adenosine-3	114.759	111.075	172.281	135.094	107.152	103.174	120.288	109.596	128.401	140.389	126.592	124.453
A0A480JWG2		Calpain-2 catalytic subunit	366.159	328.538	288.542	353.113	377.427	345.397	464.169	380.146	315.898	370.388	353.231	316.478
A0A480JX12		Integrin beta	922.293	895.206	875.286	929.833	933.23	967.506	813.859	888.34	938.404	808.219	934.926	932.947
A0A480JXP6			177.288	216.455	169.47	176.008	173.165	194.725	172.476	191.535	167.616	211.793	144.438	153.567
A0A480JYS1		NADH dehydrogenase [ubiquinone] iron-sulfur protein 2, mitochondrial	201.969	278.109	334.195	283.814	259.958	202.281	344.059	248.965	431.71	242.651	340.051	261.68
A0A480JYU0			361.115	259.095	258.602	272.747	235.853	247.825	207.493	227.964	275.871	214.428	289.975	275.34
A0A480JZA2		CUL2	122.993	88.4963	88.4336	90.2287	103.534	106.545	104.342	97.7848	96.1357	74.0671	89.7262	102.621
A0A480JZC2		Succinate-semialdehyde dehydrogenase	2117.57	1927.35	1988.68	1926.99	1860.3	1201.12	1380.28	1324.36	1946.11	1201.7	1396.28	1343.24
A0A480JZH7		ACTR3B	171.173	164.389	192.854	156.6	179.434	197.412	149.202	180.138	206.866	139.211	210.486	185.736
A0A480JZT4			166.907	182.939	145.758	152.344	152.463	175.52	149.014	166.301	167.022	180.637	157.942	173.694
A0A480K0R6			272.54	220.689	211.98	206.001	237.096	396.707	274.399	279.794	269.224	255.123	283.766	278.034
A0A480K104		ATP-dependent 6-phosphofructokinase	515.676	448.083	529.547	491.112	515.025	516.56	497.603	493.255	529.174	640.494	510.55	572.813
A0A480K1E2		ABCF1	143.497	161.661	132.699	143.454	154.615	135.927	151.071	169.117	132.194	145.733	154.2	142.769
A0A480K1F4		Glutamate--cysteine ligase	432.794	424.321	431.567	435.557	410.781	336.042	413.977	398.549	425.958	470.658	517.153	460.512
A0A480K1N0			28.1092	40.1784	0	20.5331	15.1107	0	40.6901	17.3014	0	15.4238	18.7586	19.5836
A0A480K2R3		Phosphoglucomutase (alpha-D-glucose-1,6-bisphosphate-dependent)	5716.35	5415.65	5250.26	5904.25	4954.19	4805.07	4875.07	4855.7	6329.35	6206.38	5814.3	5974.02
A0A480K2X8			40.9568	61.7972	58.6534	61.1187	55.9387	40.6881	60.4368	54.8665	36.6966	56.2212	56.2404	56.5093
A0A480K345			18.546	27.3298	27.4488	35.6554	0	18.6328	21.6956	15.0229	15.8533	22.2101	13.523	21.1705
A0A480K3A4			49.8769	49.2093	57.4007	68.7994	48.584	40.2733	40.8056	44.1583	44.9075	47.525	61.6127	52.4772
A0A480K5P1	LYPLAL1	Palmitoyl-protein hydrolase	11.3575	5.43473	10.1669	12.0154	10.1419	0	0	7.16001	7.2626	6.56166	0	3.75614
A0A480K5T0			514.435	448.586	480.023	495.64	575.381	513.209	531.285	533.132	500.266	621.521	568.952	602.85
A0A480K625			215.207	176.14	131.01	176.307	166.094	137.55	162.201	162.342	164.342	165.907	118.629	157.464
A0A480K7Y0			0	0	0	0	0	0	0	0	0	0	0	0
A0A480K8W2			44.3647	44.1406	46.7761	32.1363	41.8633	49.357	39.0127	45.5705	51.0585	56.1993	50.4543	41.2702
A0A480K9X0		DNA-(apurinic or apyrimidinic site) lyase	175.418	147.17	218.637	205.473	169.082	120.339	169.764	145.836	129.611	174.648	171.681	196.425
A0A480KAN0			114.129	97.6188	72.44	99.9673	118.915	130.206	94.4421	113.282	103.067	119.967	126.355	112.991
A0A480KB47	KMO	Kynurenine 3-monooxygenase	180.751	753.376	700.495	702.398	626.089	361.898	590.081	476.329	599.271	306.31	654.668	333.289
A0A480KC92			461.913	485.066	511.352	518.109	480.338	496.688	493.1	503.407	497.425	507.953	533.369	523.349
A0A480KDY2		T-complex protein 1 subunit eta	1574.34	1498.35	1322.83	1357.94	1628.45	1565.9	1568.95	1563.43	1628.98	1579.47	1538.72	1675.69
A0A480KE10		N-acetyl-D-glucosamine kinase	429.501	386.564	339.3	348.768	445.049	732.211	400.972	526.065	492.786	555.808	395.695	471.551
A0A480KE17			159.547	176.214	159.793	160.992	188.204	146.094	147.24	178.618	148.656	185.464	179.027	166.626
A0A480KF41			0	90.8589	0	82.8458	0	125.559	133.614	129.968	106.252	0	129.838	115.348
A0A480KF92			182.707	175.93	205.746	179.072	199.209	205.288	177.142	207.527	209.018	188.675	208.051	185.215
A0A480KFK8			333.182	430.491	377.691	450.198	397.752	230.532	279.657	286.609	310.547	285.104	350.139	363.732
A0A480KG40	SUCLG1	Succinate--CoA ligase [ADP/GDP-forming] subunit alpha, mitochondrial	3682.73	3947.28	4298.73	4010.72	3001.52	3218.05	2886.04	3052.24	3528.21	3658.5	3262.78	3659.7
A0A480KGP4			426.495	240.974	345.641	274.925	168.116	316.627	511.037	330.76	427.96	402.478	378.076	435.01
A0A480KI69		Tubulin beta chain	317.182	296.235	301.563	311.189	319.287	328.248	307.194	314.346	355.348	415.975	363.391	344.204
A0A480KJB8		Malate dehydrogenase	17154.1	20565.5	23825.4	21500.7	16886.1	16557.2	15905.2	16657.9	20942.2	13430.9	19342.7	16660.9
A0A480KM09	NDUFB6	NADH dehydrogenase [ubiquinone] 1 beta subcomplex subunit 6	111.712	122.854	306.203	100.521	200.715	81.9531	178.649	100.483	202.263	73.159	110.345	83.2902
A0A480KM31	C11orf1		0	0	0	0	0	0	0	0	0	0	0	0
A0A480KNE9			709.288	554.706	807.787	720.21	516.544	571.681	457.654	546.087	586.327	501.822	623.839	683.1
A0A480KPD0			432.897	354.957	450.147	449.541	332.01	312.604	387.183	360.349	491.158	409.935	460.797	451.81
A0A480KPK2			156.978	181.392	145.708	154.158	204.164	206.461	159.734	177.434	167.018	191.676	239.608	194.26
A0A480KQF0	CARKD	ATP-dependent (S)-NAD(P)H-hydrate dehydratase	2072.08	1919.92	2155.64	1953.01	1796.56	1415.48	1658.89	1587.61	1760.78	1370.41	2055.75	1738.62
A0A480KRG8			93.0813	91.3692	99.2181	108.365	130.909	132.775	114.457	126.553	87.446	0	115.857	77.4507
A0A480KRM3			834.812	824.487	902.683	841.331	811.676	919.334	776.032	811.13	575.918	1240.27	753.914	741.677
A0A480KXA1	MYOM1	MYOM1	471.828	252.88	14.1746	0	312.012	19.549	56.2941	797.575	43.9871	265.238	3068.31	66.833
A0A480L1A5			111.32	135.319	161.225	132.624	111.001	142.042	137.801	136.977	128.385	143.677	136.204	128.013
A0A480L1R5			191.114	177.017	178.338	143.913	129.249	170.604	195.077	166.448	163.75	149.378	179.759	177.135
A0A480L5M1			647.147	619.397	514.688	530.372	482.7	370.317	475.226	458.13	552.431	575.209	500.811	562.667
A0A480L643			236.268	296.763	678.776	417.748	289.521	292.96	204.766	268.813	310.017	305.785	419.62	373.104
A0A480L6B3			1151.99	816.878	1078.76	968.501	866.87	657.615	909.484	780.438	894.15	869.6	1207.49	1015.91
A0A480L6S0			135.938	139.261	142.487	142.924	137.403	123.779	133.477	122.068	168.733	137.436	141.469	154.615
A0A480L8S1		NADH dehydrogenase [ubiquinone] 1 beta subcomplex subunit 9	381.157	263.119	367.693	292.655	253.498	237.65	353.441	318.045	501.247	240.859	393.345	429.302
A0A480L9E2			82.6965	66.7726	71.6498	65.7383	80.394	77.9468	89.9465	76.5072	42.8167	58.3903	65.2917	67.4885
A0A480LAS3			0	0	0	0	0	0	0	0	0	0	0	118.878
A0A480LAY6		Carboxypeptidase	159.189	121.501	157.919	122.753	167.758	216.609	131.538	183.184	211.898	221.877	122.205	154.792
A0A480LB97	SNX1	Sorting nexin-1	93.0086	129.374	70.1393	116.806	124.858	124.416	152.031	125.837	65.8702	119.902	98.5083	118.812
A0A480LBM4			109.16	112.189	106.129	91.4788	100.686	116.666	109.198	106.543	134.364	106.44	122.721	109.586
A0A480LBX5			0	77.347	94.4568	68.2378	134.471	44.3606	84.9444	68.0592	141.678	168.219	59.1218	156.258
A0A480LC07			106.771	192.587	197.511	163.73	138.828	101.543	185.759	140.669	67.6255	146.291	153.91	154.84
A0A480LCC4		Alpha-1,3/1,6-mannosyltransferase ALG2	63.2597	51.0886	41.5187	50.2364	70.0449	54.1093	57.0544	70.8622	43.7909	68.6762	68.3688	61.3218
A0A480LCU5		TSTD1	155.228	169.327	167.604	143.002	124.786	152.298	134.513	123.801	115.707	152.507	141.416	148.888
A0A480LD39		DnaJ homolog subfamily C member 25	15.2062	11.518	11.9185	14.5992	14.4932	18.5492	16.9231	15.9329	15.3193	9.99134	12.2551	18.4793
A0A480LDN1		Macrophage-capping protein	150.179	213.865	236.178	187.593	160.248	188.028	225.16	197.191	217.836	243.422	206.499	224.083
A0A480LDZ4		Non-specific serine/threonine protein kinase	70.617	88.6954	75.0388	89.6281	80.2047	71.8418	78.7208	73.9028	73.9453	89.7191	67.0766	101.976
A0A480LEG2			133.212	137.468	113.666	117.295	121.713	124.973	125.181	120.321	145.882	136.815	101.381	112.223
A0A480LFH8		Protein-serine/threonine phosphatase	383.363	358.345	365.641	370.682	389.929	379.267	353.455	389.639	353.687	417.97	425.099	429.796
A0A480LH09			60.9736	61.8736	59.0981	58.3124	61.6675	69.9706	59.648	57.8988	58.4407	67.9228	69.5847	68.8149
A0A480LK91		Kynurenine--oxoglutarate transaminase 3	294.097	214.041	173.478	177.359	355.717	245.353	317.705	136.075	193.237	215.559	260.517	216.613
A0A480LLN3			350.136	304.423	380.593	352.527	322.295	286.152	294.61	296.704	337.747	247.852	313.34	298.801
A0A480LMS0			140.558	100.653	101.182	82.441	114.34	121.547	146.07	90.2755	108.182	128.552	95.6314	88.7469
A0A480LPY8		Nicotinate phosphoribosyltransferase	390.079	364.616	360.807	12.0561	405.856	375.081	325.914	363.101	418.966	410.553	430.007	430.486
A0A480LQ52			131.67	149.66	138.702	143.75	132.574	155.234	156.187	131.869	170.184	168.082	165.304	147.868
A0A480LQL7			733.562	876.549	813.304	875.046	660.189	768.151	649.974	628.853	686.567	632.49	774.857	738.076
A0A480LR40			495.184	577.12	541.591	625.712	364.915	405.32	373.336	378.717	456.05	372.497	368.933	395.054
A0A480LRW4			706.622	576.075	478.151	609.936	674.797	625.002	625.901	663.402	556.613	664.197	698.596	689.286
A0A480LV24			157.542	243.268	194.326	214.48	168.01	192.741	158.991	191.319	225.529	192.063	202.249	193.59
A0A480LZI7		Putative hydroxypyruvate isomerase	7406.67	5615.6	6013.24	6174.1	6117.28	4721.9	9366	6598.16	5545.38	6639.83	5842.64	5971.64
A0A480M0F4			43.0121	52.9889	71.0961	50.3137	31.3091	44.5317	49.6451	49.9504	30.6049	48.8011	68.6836	64.0571
A0A480M2M6		Prostacyclin synthase	0	0	21.1554	22.1761	0	14.8213	25.9684	19.7549	0	24.3187	0	20.6449
A0A480M4R9		Coatomer subunit gamma	368.061	404.45	439.453	391.852	397.921	398.601	393.076	374.558	290.201	356.437	368.135	372.048
A0A480M5D3			34.8073	96.2162	43.6557	49.3364	76.5069	69.1637	141.625	69.5341	0	52.5652	51.7693	38.66
A0A480M6X9		Calcium-transporting ATPase	714.821	656.646	732.613	633.063	657.41	724.445	617.251	677.328	756.128	598.376	700.09	671.292
A0A480M700		Dol-P-Man:Man(5)GlcNAc(2)-PP-Dol alpha-1,3-mannosyltransferase	77.6856	101.99	74.5582	67.2465	93.8388	107.648	86.8466	94.6024	82.1961	58.3518	55.7518	83.0731
A0A480M761	GLRX3		248.569	344.833	331.333	362.599	292.041	359.447	333.527	303.986	284.217	323.978	319.684	351.394
A0A480M8E7			1284.51	1343.74	1298.7	1239.7	1238.43	1751.27	1397.54	1326.69	1108.48	1445.12	1180.34	1184.71
A0A480M8Z4		Glutathione transferase	0	504.565	0	323.146	0	0	0	0	0	0	0	0
A0A480MAC3			299.672	233.148	275.847	242.224	243.587	232.43	244.831	237.373	287.699	268.151	278.721	311.915
A0A480MBC5	BUB3		425.032	344.082	364.315	321.015	360.571	425.815	385.32	409.668	384.218	409.944	398.48	390.012
A0A480MCG5			33.2139	37.2088	39.6287	35.6078	38.9872	37.4806	33.6986	35.2149	30.0435	30.9645	34.1299	33.0363
A0A480MCK5			400.732	437.933	351.426	452.808	365.219	399.848	379.534	387.368	349.299	424.186	458.919	426.498
A0A480MDA7		H(+)-transporting two-sector ATPase	149.542	135.782	138.823	129.584	148.307	153.388	144.605	128.08	159.966	138.409	133.464	143.803
A0A480MDM0		Dihydrolipoamide acetyltransferase component of pyruvate dehydrogenase complex	237.604	253.539	243.177	231.709	213.511	201.556	223.285	191.485	244.659	208.455	271.177	236.373
A0A480MFF6		Aspartate--tRNA ligase, cytoplasmic	354.556	359.189	300.684	326.24	392.23	332.264	417.697	379.922	284.16	394.569	350.892	356.341
A0A480MFM6			14.5483	18.7388	16.9002	20.3645	30.0259	15.5523	19.0294	20.0997	21.3228	18.8432	20.1379	14.9157
A0A480MH76		NADH dehydrogenase [ubiquinone] flavoprotein 1, mitochondrial	495.53	484.56	687.06	550.898	424.665	343.171	596.297	464.007	710.7	381.939	592.174	590.273
A0A480MPT2		RNA helicase	162.324	175.785	171.145	168.796	191.184	194.716	190.036	187.067	196.731	162.067	178.057	172.778
A0A480MQ13	SIRT5	NAD-dependent protein deacylase sirtuin-5, mitochondrial	80.1853	91.1335	75.4418	85.9334	86.2096	69.3739	83.4148	79.8643	56.991	75.5745	61.6869	85.9352
A0A480MQT1		Bleomycin hydrolase	95.9411	99.2542	102.641	115.519	111.484	85.8831	101.945	96.3525	100.208	98.6777	99.6771	103.929
A0A480MRN4			351.661	245.531	263.382	289.513	341.646	159.598	371.254	256.804	458.403	265.213	389.734	356.2
A0A480MW23		NAD(+) hydrolase SARM1	69.6502	48.9278	70.8285	69.2512	65.1723	85.3034	79.3855	78.6622	91.0372	81.6339	101.595	82.9089
A0A480MYU1			30.7563	20.1926	28.201	27.9126	33.3801	48.6326	23.6992	34.376	32.85	35.5616	47.4279	26.1335
A0A480N1I7		Dihydropyrimidine dehydrogenase [NADP(+)]	269.819	250.692	236.385	265.567	184.304	159.883	193.659	188.483	220.536	217.959	225.724	222.181
A0A480N303		Calponin	240.268	234.724	287.114	247.23	300.45	290.913	293.036	282.14	338.255	299.603	249.894	281.332
A0A480N4X7		40S ribosomal protein S26	2.78136	3.1394	16.8882	5.71362	0	2.08433	0	1.77852	0	2.06304	0	0
A0A480N6D4			778.631	664.738	611.89	652.518	512.963	618.479	606.947	542.516	597.686	650.794	626.505	619.646
A0A480N6P3		Peptidylprolyl isomerase	65.0475	73.2279	74.5053	69.4329	105.536	70.5252	85.2447	71.0682	63.8357	70.874	83.6645	63.4758
A0A480ND51			0	0	0	0	0	27.6531	0	17.8426	19.0433	29.0584	0	22.9909
A0A480NDJ2			1900.09	1817.44	1645.83	1739.32	1882.5	2024.14	1930.5	1957.35	1653.39	2048.04	2051.7	1970.04
A0A480NEZ9			250.203	210.802	248.109	236.468	270.203	234.034	242.762	216.807	284.78	244.532	267.275	210.193
A0A480NF45			11.7284	83.8986	37.5425	8.60554	57.5813	26.9912	82.4243	3.63133	20.4278	39.2066	107.228	33.0403
A0A480NFB8		Protein disulfide-isomerase	2477.02	2905.59	3911.08	3237.36	2857.96	3206.66	2102.91	2916.49	2969.97	3486.47	2993.15	3362.3
A0A480NGQ1		60S acidic ribosomal protein P2	2370.2	2680.24	2970.35	3058.05	2463.52	2665.97	2291.44	2970.15	1963.53	2322.66	2564.38	2520.89
A0A480NH74		Mitogen-activated protein kinase	99.0548	104.265	118.424	92.5093	108.459	137.688	109.555	111.076	64.9622	105.678	83.6143	78.0105
A0A480NKX9			61.1856	89.31	116.6	115.223	37.2538	0	38.9374	30.9148	51.4097	37.3805	35.763	35.5677
A0A480NNR7		Alanine--glyoxylate aminotransferase	226.607	637.478	789.045	502.031	230.155	0	0	87.7864	490.751	853.511	0	460.404
A0A480NU83		Coproporphyrinogen oxidase	544.896	532.723	629.616	543.958	528.816	454.733	460.294	455.015	579.096	379.491	541.816	538.175
A0A480NWQ8		Sulfotransferase	1126.6	2182.23	6167.91	2901.27	2413.96	3818.03	2301.92	2837.13	3226.87	2950.03	2854.06	3639.8
A0A480P2R0		Protein AMBP	378.448	443.275	286.72	354.181	370.192	335.368	416.474	385.101	387.755	374.328	413.81	406.088
A0A480P5N1			130.088	112.079	115.373	109.286	110.575	125.059	121.198	124.171	126.554	100.639	128.092	117.607
A0A480PB18		Mitochondrial-processing peptidase subunit beta	590.858	576.315	617.285	630.328	560.75	446.362	483.771	464.27	588.704	501.837	500.974	476.825
A0A480PDR7			3814.39	3473.06	5381.72	4467.92	2716.16	2425.87	2905.23	2830.63	3738.34	3538.42	3987.69	3914.99
A0A480PE19		Enoyl-CoA hydratase	3379.62	5209.76	6353.08	5085.03	3216.98	3627.62	3651.78	3531.6	4819.68	4911.26	4106.99	4630.42
A0A480PFJ9			316.341	386.933	298.613	348.53	281.039	250.799	276.119	269.854	300.401	201.977	273.661	243.956
A0A480PFZ3		T-complex protein 1 subunit theta	874.913	809.227	721.552	760.708	914.661	847.26	903.796	865.882	914.25	848.764	797.795	858.854
A0A480PG87		Choline-phosphate cytidylyltransferase	170.476	197.644	180.747	186.095	189.774	179.867	178.896	167.301	193.408	172.169	201.226	181.269
A0A480PIW6			10.2117	12.3939	0	2.886	11.6791	6.35394	10.9693	6.60091	7.10344	9.80034	0	7.39991
A0A480PJS6			206.888	185.463	242.778	206.213	211.231	213.006	187.53	193.604	243.168	242.749	253.625	257.102
A0A480PLI7			725.806	821.907	747.389	820.057	869.163	817.148	878.108	746.743	773.904	716.077	752.068	709.95
A0A480PLR6			306.861	239.496	291.107	269.535	251.411	531.338	285.967	368.699	410.164	244.628	425.499	358.5
A0A480PLY3	YWHAZ	YWHAZ	983.048	1011.99	1156.68	1121.27	963.839	985.639	1088.32	943.666	1071.5	1176.51	1061.63	978.315
A0A480PM54			246.265	186.487	165.075	207.904	265.799	211.045	243.601	232.605	238.426	291.152	226.031	257.921
A0A480PMH3	MRI1	Methylthioribose-1-phosphate isomerase	332.222	345.618	310.168	362.288	271.526	359	299.271	286.227	311.974	270.452	275.954	281.16
A0A480PMS0		Tripeptidyl-peptidase 1	228.777	516.047	944.782	840.224	577.577	348.252	636.396	672.486	552.22	392.338	643.359	305.909
A0A480PN59		E3 UFM1-protein ligase 1	227.596	272.447	298.918	274.801	271.594	279.378	239.079	252.829	222.263	231.217	269.461	227.607
A0A480PNA9		ADP/ATP translocase	810.766	990.394	1248.44	1152.67	983.082	1143.73	978.742	1011.51	1405.52	534.204	1376.95	955.163
A0A480PNC7		Claudin	467.069	953.632	503.997	659.125	609.389	701.49	581.752	551.372	673.891	611.259	449.314	444.819
A0A480PNH9	GMPR	GMP reductase	573.768	571.277	418.536	449.494	491.657	610.647	486.312	531.604	599.631	548.304	526.089	574.32
A0A480PNJ5		Ubiquinone biosynthesis protein	293.508	278.429	335.481	309.367	272.528	259.076	273.753	224.098	311.561	266.686	248.715	284.671
A0A480PP23		RNA helicase	21.6425	18.0917	19.125	15.9271	12.4825	22.0151	21.7904	20.0629	20.6697	30.0327	18.5672	16.5225
A0A480PP98	GBE1	1,4-alpha-glucan branching enzyme	3535.29	2788.87	2459.48	2681.71	3534.44	2577.03	2965.31	2960.23	3126.12	3815.12	2582.52	3207.95
A0A480PQR0			51.4909	104.705	65.8204	90.922	30.7903	38.5155	49.8888	41.7139	47.9442	48.6242	36.4748	38.8595
A0A480PSQ0			115.168	117.758	112.484	121.232	109.73	119.477	132.47	115.097	116.311	129.164	122.625	114.396
A0A480PTM7		COP9 signalosome complex subunit 3	149.335	129.519	134.186	123.8	145.621	144.385	127.428	125.686	152.97	171.442	136.669	150.823
A0A480PU73			322.613	305.973	295.944	272.935	346.766	311.665	367.116	289.317	345.842	296.366	266.41	302.707
A0A480PVP5			56.0515	34.2583	45.101	32.4977	51.7685	46.3743	35.796	46.4978	49.0317	57.2984	52.0303	58.5234
A0A480Q1V4		Fumarate hydratase, mitochondrial	2993.53	2809.95	4179.19	3313	3412.54	3136.74	2717.9	3253.58	3659.56	2864.46	4824.99	3484.33
A0A480Q345		Adenylosuccinate lyase	274.082	274.562	273.523	251.583	265.883	248.047	277.477	250.886	299.447	320.064	301.427	264.659
A0A480Q679		Phosphopyruvate hydratase	0	975.238	1333.03	0	1184.67	1917.65	2568.64	2202.03	1847.06	761.753	835.848	886.037
A0A480Q815			370.416	394.184	309.037	353.4	355.63	329.051	381.904	335.118	366.297	384.295	405.848	390.322
A0A480QFW6	PPP3CB	Serine/threonine-protein phosphatase	19.7066	29.6102	25.7789	26.9021	23.8599	17.5667	19.6733	18.6489	21.4172	82.1268	21.724	11.8395
A0A480QGN2		Pyridoxal kinase	340.062	299.662	349.885	333.142	422.679	380.353	382.27	395.263	438.072	316.12	366.178	388.77
A0A480QHX0		Methyl-CpG-binding protein 2	42.488	41.823	37.2641	31.3182	41.6553	45.789	49.5093	51.877	47.7363	37.2729	33.8733	44.9357
A0A480QI11		NAD-dependent protein deacetylase	184.206	154.737	188.825	188.916	184.002	170.515	120.476	168.147	174.8	159.449	192.483	179.214
A0A480QI80		Serine/threonine-protein phosphatase	125.095	94.7367	131.359	116.787	114.027	121.224	126.973	122.753	112.656	127.167	109.045	109.213
A0A480QIA8			509.504	490.796	530.859	2200.99	419.189	1516.75	301.512	496.576	458.545	495.199	486.04	552.118
A0A480QIM3	MRPS30	MRPS30	56.3172	77.9069	38.4907	47.8706	70.0268	49.2903	43.4431	52.6345	43.9095	72.6275	29.376	62.4816
A0A480QIR1		RNA polymerase II subunit A C-terminal domain phosphatase	25.8171	22.0543	29.4141	28.375	27.9878	25.8602	29.4796	31.087	34.5019	32.0614	27.7346	22.4735
A0A480QJC4			394.986	371.672	587.357	525.272	347.994	285.096	561.433	412.705	645.342	325.042	673.674	542.597
A0A480QK53		GMPPA	196.475	173.98	207.112	210.171	219.575	170.506	197.47	191.316	179.935	208.292	194.068	187.88
A0A480QK70		UDP-glucuronosyltransferase	0	0	267.66	135.391	296.525	245.949	0	71.2137	327.913	513.146	0	290.261
A0A480QKC9	GBA3	GBA3	1109.84	1357	970.893	1431.4	908.432	558.369	986.621	985.358	890.012	944.268	1153.89	1134.33
A0A480QKY5			199.516	195.317	196.668	177.999	202.977	195.398	175.349	200.553	235.956	171.772	202.259	196.557
A0A480QMD5			369.803	341.476	315.294	344.364	653.033	789.93	677.446	698.606	302.086	848.973	531.979	585.557
A0A480QMY9		Glycogen debranching enzyme	939.063	802.726	884.437	867.559	783.061	693.103	754.062	771.906	891.394	1141.38	614.2	883.658
A0A480QPG8			880.87	1276.35	1434.46	1180.47	1050.13	975.089	1072.96	983.227	1164.85	963.309	1030.78	968.876
A0A480QQY5			882.111	765.523	710.172	758.966	861.418	727.778	736.445	780.724	766.445	832.14	637.237	789.526
A0A480QR88		NADH dehydrogenase [ubiquinone] 1 beta subcomplex subunit 8, mitochondrial	240.818	215.131	260.421	195.792	195.488	172.111	289.699	203.857	372.25	185.202	255.936	229.797
A0A480QRV2			46.1922	21.5647	69.989	47.0951	0	29.1174	51.4984	32.2685	52.4262	43.9835	45.7106	33.7924
A0A480QRX7		Delta(14)-sterol reductase LBR	48.4524	32.5456	50.9317	49.4901	33.1977	34.14	36.2647	44.6018	54.2541	52.7263	54.9008	49.529
A0A480QSG2			113.658	123.92	128.069	118.66	126.949	113.996	120.799	113.553	118.49	73.9198	91.9562	115.804
A0A480QSK6		Actin-related protein 2/3 complex subunit	155.477	142.173	188.949	175.152	152.148	236.041	146.093	204.791	148.678	202.717	259.091	227.325
A0A480QVB2		NCKIPSD	15.5294	18.2742	0	15.241	14.2456	20.5169	5.54177	12.9533	7.70631	0	13.233	20.4222
A0A480QWI4			6567.32	6411.1	7831.81	6690.78	5289.31	7555.53	7238.78	5740.63	4812.48	4933.67	7349.85	5688.44
A0A480QX70			0	0	0	0	0	0	0	0	0	0	0	0
A0A480QX91			2256.25	1735.94	1524.03	1855.11	1560.15	1832.99	3073.14	2236.03	2936.54	2027.62	2034.6	2317.3
A0A480QXF8		Gamma-sarcoglycan	0	0	0	0	0	0	0	0	0	0	0	0
A0A480R0J9		Splicing factor 45	21.4374	8.55248	16.2917	20.3211	20.192	15.8852	9.37153	17.0221	14.2866	18.4604	27.1384	20.7451
A0A480R111			79.7189	86.2844	79.361	71.6772	96.4081	113.986	79.9177	86.2778	81.4813	79.4194	77.8587	84.5167
A0A480RBL1		Xylulose kinase	800.403	660.009	521.157	697.003	765.527	510.398	821.99	683.949	700.34	526.776	775.826	642.392
A0A480REY2	ACTN3		1786.57	2119.31	1581.83	2419.1	572.254	1645.19	744.949	1719.07	835.14	880.793	1800.31	449.85
A0A480RHT6		Phosphate carrier protein, mitochondrial	37.329	56.6405	30.0646	39.6679	53.2194	37.1371	27.4987	31.6995	36.137	17.542	39.1631	37.5015
A0A480RJC3		Complement subcomponent C1r	218.919	232.107	245.264	222.824	241.819	302.59	213.743	248.593	206.67	244.517	254.697	240.34
A0A480RQR3		Arylamine N-acetyltransferase	350.069	327.592	261.252	336.739	353.186	277.197	353.306	323.282	266.051	289.919	302.224	255.164
A0A480RSX2			125.105	121.807	122.295	130.436	131.804	119.002	126.505	123.047	119.123	107.829	124.337	118.69
A0A480RYN6			0	0	0	0	0	0	0	0	0	0	0	29.9317
A0A480RZM1		Amine oxidase	424.037	579.896	402.713	478.048	441.078	453.173	462.709	464.053	434.661	401.85	405.167	429.805
A0A480S0B0		Thiopurine S-methyltransferase	161.244	315.849	110.54	177.467	93.5108	252.99	75.676	155.352	158.367	95.3027	163.172	162.761
A0A480S282			75.6299	59.7641	81.8165	70.1634	84.2575	80.6396	75.939	60.6145	68.7772	75.0037	91.694	64.7504
A0A480S334		O-acyltransferase	192.638	221.154	250.31	204.489	292.003	214.496	235.701	226.983	195.727	210.76	228.33	159.03
A0A480S4Z8			805.488	831.507	885.327	969.601	785.602	751.527	710.569	764.007	844.786	821.331	1142.97	850.315
A0A480S5V4		Phenylalanine 4-monooxygenase	816.492	557.063	673.327	643.287	461.712	327.17	516.771	425.794	612.836	452.851	544.018	578.037
A0A480S777			337.706	287.913	341.55	334.163	284.615	271.239	282.559	317.293	306.691	323.753	380.167	346.159
A0A480S9R4		Protein disulfide-isomerase	82.4126	74.1671	68.3374	104.15	68.8019	74.1665	82.7995	65.1639	80.3972	76.097	70.308	85.007
A0A480S9X6	ORMDL3	ORM1-like protein	851.25	822.022	913.433	755.982	746.717	589.318	716.49	639.125	773.08	729.675	644.16	680.556
A0A480SA59			148.584	0	324.878	136.822	168.823	51.3286	319.324	167.322	204.277	237.213	410.744	306.045
A0A480SAG6			85.2546	102.898	71.6408	88.1907	84.5774	75.8968	113.577	102.836	92.7675	78.4458	98.3104	100.368
A0A480SAS3			0	0	0	0	0	0	0	0	0	0	0	0
A0A480SBC0		Macrophage-capping protein	0	215.964	175.896	164.277	431.606	221.66	0	241.639	237.33	0	280.526	219.238
A0A480SCG7			0	0	0	0	0	0	0	0	0	0	320.339	266.764
A0A480SCI5			133.515	131.944	151.478	165.382	121.648	120.676	118.815	114.339	102.579	98.6398	149.022	142.112
A0A480SCL7			379.307	414.288	769.775	499.121	520.058	405.054	413.199	430.999	598.682	531.628	796.789	628.977
A0A480SCL9		Propionyl-CoA carboxylase alpha chain, mitochondrial	1536.75	1411.23	1610.36	1568.61	1282.18	1436.86	1292.49	1319.6	1632.27	1078	1669.96	1429.86
A0A480SFR1		Glycine--tRNA ligase	479.13	421.397	433.217	479.681	609.884	533.933	557.753	578.826	457.549	525.069	509.891	490.8
A0A480SHW2			47.4128	66.3969	125.881	253.163	60.0297	52.8732	54.3713	39.0522	73.8917	46.6463	33.0257	66.2004
A0A480SIL2			19.729	0	0	0	15.3132	18.9273	0	16.6528	0	29.4078	14.4002	0
A0A480SKM4		Histone acetyltransferase type B catalytic subunit	60.756	60.1904	59.7205	47.2944	60.5625	73.045	62.5563	65.1034	58.9975	62.4438	43.6846	49.8882
A0A480SKP2			1239.71	938.342	888.941	1058.25	1238.62	1467.07	1275.87	1309.28	1272.2	1618.82	1223.42	1290.45
A0A480SKS9		Sterol carrier protein 2	4459.94	3770.34	3746.67	3998.45	2983.36	2371.21	3304.74	2756.35	3749.03	2724.08	3471.33	3152.97
A0A480SLU2	AKR1C3	AKR1C3	442.926	790.29	700.897	642.156	732.168	478.562	138.993	453.366	633.444	585.214	432.477	545.882
A0A480SM35			36.0603	41.1693	46.2709	37.5946	51.2189	59.0602	38.4584	47.0556	47.71	70.0473	43.226	48.96
A0A480SMZ1			214.268	136.261	122.791	176.442	135.813	168.318	201.285	180.833	126.443	136.537	121.301	141.296
A0A480SN74		Dolichyl-diphosphooligosaccharide--protein glycosyltransferase subunit 2	1894.73	1777.72	1836.28	1783.27	1829.95	1778.76	1614.19	1726.18	1878.04	2001.57	1646.98	1939.39
A0A480SNB5			709.943	769.677	598.468	680.677	645.539	662.674	723.671	712.231	688.546	676.264	663.02	652.721
A0A480SNX9			791.138	874.084	824.134	813.601	846.885	720.889	800.417	762.798	693.02	772.877	667.406	786.414
A0A480SUM8		Serine--tRNA ligase	81.6649	76.4049	74.0344	84.8195	85.5822	91.8164	64.1997	83.2864	68.8653	72.875	73.9214	76.1218
A0A480SUZ7			231.468	130.923	86.7223	128.006	199.397	123.123	180.069	165.395	115.74	103.189	88.6586	114.263
A0A480T449			130.541	130.698	142.558	123.093	133.74	122.007	125.425	117.141	137.941	113.915	157.018	131.603
A0A480T5S7	RAB7A		847.092	976.176	792.984	872.598	830.325	893.163	887.474	896.98	852.32	757.573	1002.38	867.881
A0A480T633			69.321	56.4424	53.2167	59.5395	62.7051	55.3013	120.927	73.1101	49.4345	70.1232	33.2748	53.1989
A0A480T775			430.942	349.524	381.821	378.377	440.819	443.436	421.34	410.267	447.221	477.541	451.345	474.74
A0A480T8K4			289.196	316.142	286.301	266.038	286.513	293.69	363.85	293.211	254.017	270.826	236.127	272.75
A0A480TCL8		Alpha-1-acid glycoprotein	3074.87	3422.98	3988.3	3610.19	4499.51	6640.13	5083.22	5697.01	3302.21	2486.87	3784.68	3232.88
A0A480TD68			0	13.0436	8.19404	0	0	0	5.42487	0	0	14.0394	9.39647	16.2082
A0A480TEQ4		Apolipoprotein A-II	449.135	747.124	880.42	739.384	723.269	648.726	472.417	615.135	270.196	510.394	394.563	376.258
A0A480TFA5		NADH dehydrogenase [ubiquinone] flavoprotein 3, mitochondrial	37.1464	45.0575	74.5233	52.5088	50.5561	37.5999	93.1589	43.9305	68.9073	50.9759	60.2054	45.6347
A0A480TFI7		CLEC4G	370.129	286.753	299.944	320.822	389.397	400.554	414.862	387.06	409.925	292.773	371.087	356.142
A0A480TFS1			96.3522	92.4915	92.2598	90.7376	99.2636	92.6715	102.817	92.6371	103.572	131.815	104.127	104.964
A0A480THW4			265.055	270.735	377.636	283.406	245.347	260.899	243.068	233.028	327.731	237.969	335.657	280.134
A0A480TJ91		Amine oxidase	117.952	138.168	142.35	131.639	114	90.1316	123.561	115.973	97.1616	94.1808	106.209	79.9269
A0A480TJR2			365.822	342.777	324.982	380.178	321.355	350.574	346.418	361.613	354.969	344.421	373.979	371.075
A0A480TKM7		Villin-1	55.9479	91.9048	109.908	86.3709	78.6553	43.3608	73.8729	67.8331	67.7449	71.5113	66.7307	56.2193
A0A480TLS3		Glycine cleavage system P protein	290.559	403.086	146.853	420.946	274.105	281.387	297.056	293.145	276.664	276.283	393.121	380.348
A0A480TLZ8			52.5215	43.7148	45.9687	43.7054	54.7579	62.604	80.362	58.3186	76.1485	72.4965	74.331	55.0388
A0A480TMR5		Aldose 1-epimerase	6030.77	5969.93	5540.93	5934.55	5257.32	4754.1	4799.74	5028.02	5514.48	5839.36	5225.48	5346.86
A0A480TMT6		Fibrinogen beta chain	1483.56	1371.37	1547.62	1387.68	1767.6	2365.83	1472.48	1902.18	1221.84	2147.78	1110.42	1561.68
A0A480TP78			800.464	804.805	1084.17	965.717	963.776	822.234	847.542	890.635	777.571	1011.85	910.691	894.642
A0A480TPI7		Carboxylic ester hydrolase	23904.7	27838.1	29156.1	30088.9	18481.7	25587.1	18237.8	25411.5	23446.9	19184	32887.3	21784.9
A0A480TPJ5			95.3317	90.9048	92.3523	85.5503	77.4443	134.507	98.1678	105.864	76.6499	102.642	104.675	103.147
A0A480TSN8		Histone deacetylase	217.071	246.344	205.086	218.542	215.979	219.905	204.296	226.258	240.223	217.501	241.796	247.932
A0A480TSQ7		NADH dehydrogenase [ubiquinone] 1 alpha subcomplex subunit 6	149.234	111.817	197.696	183.145	175.686	0	262.887	114.462	205.628	132.476	260.311	228.697
A0A480TTA7			1071.27	1004.84	1011.52	980.361	1067.69	1042.3	1033.2	1050.39	966.572	1048.41	1010.95	1097.1
A0A480TTS7		Aminopeptidase	574.449	572.696	698.03	600.898	534.172	527.238	550.22	544.395	644.09	617.841	603.034	549.943
A0A480TU09			137.893	127.267	97.9006	90.0021	123.053	157.821	113.355	104.429	137.246	94.051	96.6361	95.3053
A0A480TUG8		Dolichyl-diphosphooligosaccharide--protein glycosyltransferase subunit 1	2155.78	2165.45	2539.38	2366.25	2202.43	2123.25	2020.18	1978.66	2276.09	1875.92	2329.4	2168.18
A0A480TUW8			684.866	427.975	284.324	438.548	527.448	898.217	569.035	679.511	499.217	384.235	690.76	541.769
A0A480TW29		Serine/arginine-rich splicing factor 2	120.736	114.756	91.9072	102.701	128.144	124.019	138.136	127.379	92.0767	129.844	135.521	124.696
A0A480TWM3		tRNA (cytosine(34)-C(5))-methyltransferase	140.082	117.157	130.011	134.31	138.305	130.255	139.098	132.435	170.474	152.704	139.453	152.124
A0A480TXZ6	EIF3I	Eukaryotic translation initiation factor 3 subunit I	227.398	192.457	177.088	195.46	202.777	197.803	199.473	198.077	221.171	214.732	189.123	216.557
A0A480TZ63		Peptidylprolyl isomerase	125.141	106.053	98.0254	109.594	128.272	125.611	101.75	118.996	121.055	117.476	113.072	147.87
A0A480TZP1		Nuclear pore complex protein	67.6372	64.374	79.1778	72.9184	68.9461	69.4456	68.3657	65.3927	79.4675	61.2333	89.774	71.1368
A0A480U068			1194	1137.3	1110.02	1166.42	1181.28	948.268	1126.62	1090.55	1250.47	1133.16	1118.73	1020.6
A0A480U0E1			128.841	86.1222	181.99	89.0217	172.328	150.507	147.536	161.769	127.999	154.849	160.501	146.289
A0A480U2U2			0	1176.08	0	949.824	0	723.254	644.147	547.059	2014.63	1124.68	0	647.939
A0A480U5J3		Glutathione synthetase	473.47	568.187	737.963	636.705	0	0	0	0	0	701.256	0	304.538
A0A480U678		CXXC motif containing zinc binding protein	362.333	308.068	371.695	315.802	337.4	288.274	368.587	304.872	312.825	317.71	353.133	333.821
A0A480U871		ETFBKMT	205.089	156.803	131.236	120.374	173.933	165.056	132.864	169.247	167.819	118.25	108.618	164.105
A0A480UBE5		Rae1 protein homolog	88.4256	88.3838	98.2603	104.877	107.841	101.468	92.1338	85.3074	88.4206	102.51	109.961	72.4634
A0A480UE90			0	0	0	0	0	0	0	0	0	0	0	0
A0A480UG54	DUSP3	Dual specificity protein phosphatase	69.1428	60.571	71.3345	68.922	56.0357	63.9832	53.6006	56.9153	70.7819	65.7249	65.0573	69.0577
A0A480UHX7			64.3532	64.7244	42.5323	66.8429	61.7263	67.1818	88.6131	67.8936	53.4169	61.5664	51.3733	52.2831
A0A480UI36		GNAI1	138.131	158.452	150.529	154.643	156.854	171.491	134.102	175.138	114.936	152.243	180.66	163.729
A0A480UJV9		Sorbitol dehydrogenase	5391.92	4952.46	6334.54	5046	4544.89	4043	4511.5	4285.34	5253.43	4770.79	5854.38	5471.61
A0A480UKD4	TOMM70	TOMM70	102.075	168.27	167.801	161.543	132.871	121.19	139.191	133.399	133.314	120.197	145.601	110.64
A0A480UPA5			232.74	345.672	326.895	343.668	336.402	336.606	337.653	302.734	334.807	309.936	336.107	266.755
A0A480UQD0			0	0	0	0	0	0	0	0	0	883.496	0	323.516
A0A480URB5	ITPA	Inosine triphosphate pyrophosphatase	153.934	146.164	162.758	139.278	179.611	160.118	207.407	161.985	203.529	206.907	135.717	170.685
A0A480URP4		DPYSL4	994.065	765.955	735.605	806.734	949.448	1220.11	925.38	950.709	909.231	979.472	929.699	1105.38
A0A480UYW3		Ribose-5-phosphate isomerase	192.144	147.369	226.211	246.043	184.783	236.169	189.242	220.114	164.132	197.355	256.748	286.471
A0A480V1T5			104.595	101.223	112.481	106.16	102.381	105.004	83.3881	104.062	69.7533	78.7827	100.635	97.3746
A0A480V2R5		26S proteasome non-ATPase regulatory subunit 6	431.159	416.685	370.665	397.338	416.954	374.039	413.431	376.893	411.547	385.745	338.801	364.894
A0A480V2U0			139.917	166.753	131.499	134.779	126.753	143.969	141.125	136.405	134.675	124.169	147.068	146.618
A0A480V4L0		60S ribosomal protein L35a	321.758	444.863	483.782	489.975	664.061	425.487	397.263	264.85	443.523	508.271	420.707	335.875
A0A480V540		40S ribosomal protein S13	1300.38	1370.03	1603.58	1426.69	1548.24	1454.61	1457.32	1367.12	1534.69	1669.74	1334.55	1251.39
A0A480V5S2		4a-hydroxytetrahydrobiopterin dehydratase	94.4543	66.6344	81.5008	83.7751	93.8022	73.7639	63.732	84.8163	53.6982	52.3723	79.9646	91.376
A0A480V5W1	AP2B1	AP complex subunit beta	397.118	368.752	400.321	380.298	417.807	405.631	420.542	395.139	411.489	466.998	429.668	383.108
A0A480V6I4			1052.62	909.086	798.622	859.961	1027.16	1044.05	1036.84	1028.65	946.008	1207.65	1021.99	1109.18
A0A480V6P9			21.9709	28.0098	36.4995	35.639	18.8956	27.8423	14.2055	25.6589	17.3664	29.2224	23.7825	24.997
A0A480V6R5			107.241	123.492	132.264	135.189	110.383	116.506	124.882	107.444	123.121	102.485	125.771	108.519
A0A480V8D3			61.8117	75.7987	81.1902	84.7293	70.0211	85.3243	68.2055	96.3927	74.0204	40.5245	70.9889	78.2192
A0A480V9A7	SEC13	Protein SEC13 homolog	397.136	370.558	474.687	472.327	363.108	332.386	290.301	345.245	383.654	419.129	463.449	452.477
A0A480VBR5		Oxysterol-binding protein	118.836	147.562	133.832	124.559	123.001	143.899	124.885	120.066	117.013	158.514	106.397	115.042
A0A480VC23	PEMT	Phosphatidylethanolamine N-methyltransferase	438.394	850.374	904.507	811.999	560.052	528.825	444.36	384.413	592.391	507.739	268.692	271.352
A0A480VCW6			695.798	567.548	651.111	682.254	642.576	577.818	534.328	611.743	689.036	640.391	747.728	755.574
A0A480VD45		Frataxin, mitochondrial	390.433	285.372	339.981	308.88	229.25	181.819	203.413	236.069	316.207	279.794	302.011	311.157
A0A480VFI2			193.303	170.298	142.146	151.327	173.753	182.182	154.5	168.848	152.035	166.462	178.64	177.427
A0A480VFP7			324.106	423.503	419.765	453.694	297.176	302.616	271.018	285.953	306.795	274.006	283.422	260.592
A0A480VFX6			31.8066	32.2343	33.2883	30.2009	31.7372	32.8035	35.4352	33.5903	27.01	28.8253	27.658	31.6285
A0A480VJP2		Protein disulfide-isomerase A6	3346.78	3407.84	4569.6	3796.12	3476.5	4125.64	3352.36	3490.75	3921.65	3649.72	3878.9	3733.57
A0A480VJV9			132.39	141.114	156.779	137.843	69.8857	185.869	143.716	132.838	150.266	187.356	174.923	199.983
A0A480VKQ8		NADH dehydrogenase [ubiquinone] 1 alpha subcomplex subunit 6	204.914	208.129	337.122	211.234	185.311	210.013	275.395	221.002	316.358	214.023	344.851	204.48
A0A480VL23		Adenylyl-sulfate kinase	134.63	229.95	370.734	246.168	202.884	196.732	175.35	199.495	250.762	144.731	330.289	210.353
A0A480VLV1		Translocation protein SEC62	203.148	187.493	133.283	191.797	190.379	192.357	173.624	203.276	169.588	155.761	218.599	183.639
A0A480VM75		RNA helicase	511.481	508.447	516.986	530.749	500.96	546.076	526.257	519.936	608.545	546.088	580.274	526.317
A0A480VMW0			0	0	0	0	0	22.9028	20.2766	19.3879	19.905	37.3742	13.3084	26.8904
A0A480VNC1		B-cell receptor-associated protein	698.456	655.676	668.328	665.329	636.951	631.038	583.224	645.549	638.356	546.986	692.528	663.661
A0A480VPD1			384.231	399.508	412.674	392.026	406.985	394.32	390.911	410.67	404.194	480.114	395.571	421.444
A0A480VQH5		Pyruvate dehydrogenase E1 component subunit alpha	950.34	724.143	552.521	707.694	711.072	728.374	680.924	709.66	769.894	643.591	602.3	648.24
A0A480VR37			788.967	810.589	933.658	1019.91	790.35	783.049	833.391	892.003	782.794	821.128	925.16	812.561
A0A480VRF4			1588.15	1507.08	1772.6	1703.18	1584.79	1629.56	1490.11	1567.64	1703.32	1549.42	1687.44	1612.55
A0A480VRW0			54.5075	55.7355	73.1573	55.0539	49.9381	41.2504	48.3308	58.8609	49.5259	55.4606	53.3207	53.6873
A0A480VUQ3		Adenylyl cyclase-associated protein	300.75	300.986	312.718	339.113	274.911	275.022	304.078	295.153	338.435	320.931	327.489	277.661
A0A480VUX2		ATP synthase subunit b	779.589	699.643	791.474	662.501	653.112	644.746	667.724	649.927	853.813	544.537	665.988	678.461
A0A480VWD0		Peptide deformylase	158.865	108.934	168.76	131.722	142.031	147.118	133.39	109.413	206.73	127.194	146.652	162.936
A0A480VY36		Dolichyl-diphosphooligosaccharide--protein glycosyltransferase subunit DAD1	2046.02	2080.76	2238.9	2054.46	2037.45	2015.08	2051.38	1909.81	2021.5	1863.9	1753.2	1549.77
A0A480W0D4			1127.37	1084.02	1221.58	1149.72	1072.79	1114.37	977.505	1113.69	1026.35	1356.52	1253.73	1154.49
A0A480W2D6			7398.22	6605.82	4087.41	6713.48	6457.05	3538.21	10860.3	6586.56	3726.02	6342.24	12073.1	7153.87
A0A480W6C8			2018.57	1563.82	1243.99	1426.84	1488.09	1734.54	2869.52	1901.4	2488.53	1804.6	1661.05	1902
A0A480W7N5			1666.63	1580.16	1624.24	1660.84	1547.57	1424.07	1718.42	1654.29	1511.21	1226.53	1433.82	1395.24
A0A480W8L8			195.819	167.768	164.455	189.841	214.539	189.745	190.186	153.093	198.105	240.365	169.156	200.814
A0A480WAI5			0	28.7876	28.6011	20.4821	27.8988	22.7704	31.9817	21.303	38.2128	26.571	27.2045	32.4711
A0A480WBD6			229.572	222.781	194.245	200.658	223.288	212.526	225.614	204.379	239.913	154.501	208.943	225.926
A0A480WFC7			697.754	758.955	783.886	606.988	721.668	755.617	659.763	671.363	754.109	695.684	608.84	613.067
A0A480WFZ9		RNA helicase	585.506	639.97	588.878	603.48	610.945	616.594	592.264	559.353	651.885	582.014	628.748	619.852
A0A480WPM7			48.9182	40.9465	34.1917	37.4145	53.5229	48.84	50.1475	42.6491	46.7786	47.2161	37.8282	44.1257
A0A480WQB6		Proteasome subunit beta	125.429	112.131	130.626	105.178	170.665	118.537	109.228	121.675	144.993	144.622	90.7369	105.016
A0A480WQZ4			371.389	416.292	311.861	373.393	346.89	314.377	379.853	322.509	268.287	305.347	294.159	264.386
A0A480WYE0			1195.04	983.124	483.274	818.003	1442.17	2356.24	1275.67	1283.24	657.848	748.544	1047.81	713.123
A0A480WYM1		Protein MIX23	279.885	250.347	322.468	283.52	321.9	317.236	290.352	297.286	323.884	295.665	332.731	302.936
A0A480WZ28			433.571	379.059	450.468	419.771	404.778	414.623	346.951	383.68	372.775	285.961	413.998	437.161
A0A480WZ72		Fumarylacetoacetase	146.153	0	0	24.6023	0	244.172	0	393.631	0	0	539.62	0
A0A480X261		Guanine nucleotide-binding protein subunit gamma	316.567	346.887	242.203	283.245	268.038	273.22	370.844	347.19	282.901	277.799	311.461	264.973
A0A480X4F2		Vacuolar protein sorting-associated protein 35	562.752	583.485	577.105	554.646	599.435	543.281	559.493	563.391	511.779	588.359	540.041	528.962
A0A480X592		Phosphotriesterase-related protein	898.716	927.05	877.403	891.254	859.905	748.792	962.03	734.031	1064.65	940.861	793.59	795.6
A0A480X6A5		Fumarylacetoacetase	5239.01	6061.04	6442.91	6704.38	5296.27	4411.32	5079.19	5345.12	5596.59	4783.35	7179.4	6205.68
A0A480X6B4		Prolactin regulatory element-binding protein	476.385	402.475	392.562	411.107	432.585	407.378	380.687	425.533	372.424	327.068	512.68	444.615
A0A480X6D5	RBKS	Ribokinase	0	0	0	0	0	0	168.188	49.0057	0	0	0	0
A0A480X6Z5			58.4967	67.8845	60.2562	55.909	80.3007	76.2884	71.4307	64.3999	68.1269	51.8652	95.2434	66.9111
A0A480X877		Transforming growth factor-beta-induced protein ig-h3	261.672	258.517	136.955	168.604	188.495	248.837	372.139	218.77	285.368	238.404	188.294	209.319
A0A480X8Z0			69.5634	70.9992	73.5371	82.8813	61.4528	79.7385	54.8424	70.482	89.7946	52.8148	70.7806	64.7287
A0A480X966			940.903	1033.29	1221.5	1046.63	904.136	981.281	1052.65	914.606	1280.55	1369.67	1420.71	1137.13
A0A480XC77		Cytosol aminopeptidase	405.312	308.553	507.852	440.933	270.701	286.408	209.556	248.12	322.702	222.13	328.975	265.447
A0A480XDI2		eIF-2B GDP-GTP exchange factor subunit epsilon	33.1574	36.4649	29.0387	34.8151	41.9713	43.7443	30.9678	38.7772	27.1805	43.9631	27.0195	32.851
A0A480XDR9		Biglycan	393.798	477.594	517.122	567.993	512.616	546.214	896.414	667.807	753.22	675.716	485.617	562.336
A0A480XDV0		Dolichyl-diphosphooligosaccharide--protein glycosyltransferase subunit 1	267.65	101.345	99.5493	114.611	0	182.358	208.004	129.361	339.827	124.08	110.966	115.262
A0A480XE17	NUDT5	NUDT5	289.936	272.207	259.593	268.013	295.416	280.095	313.54	300.786	294.259	274.587	262.621	313.96
A0A480XF15		T-complex protein 1 subunit epsilon	51.3243	0	0	34.6385	0	54.225	0	25.4861	0	47.6814	0	34.05
A0A480XG11			78.2051	93.0212	74.3034	105	0	88.8116	102.314	84.2018	80.7501	110.434	0	104.023
A0A480XH45		Phosphorylase b kinase regulatory subunit	155.549	109.873	84.7285	89.7273	102.168	77.6928	144.988	88.037	122.974	117.033	79.6753	119.332
A0A480XMB9		Vesicle-fusing ATPase	101.907	84.1843	86.7743	87.7668	83.0664	75.5792	69.1943	72.1609	52.381	77.9072	93.9901	82.8019
A0A480XP77			0	65.8703	0	0	75.1941	101.826	0	65.3558	0	101.613	0	50.283
A0A480XRF3		Nucleoside diphosphate kinase	1822.92	1263.44	1696.21	1572.64	1751.59	1893.96	1695.8	1837.89	2126.89	2571.87	1691.72	1943.87
A0A480XY68			165.235	238.951	114.748	136.917	192.24	211.848	248.226	208.153	109.027	123.29	134.725	114.389
A0A480XZ87			39.3379	34.9765	27.3154	32.6471	36.1862	41.0911	28.1539	31.725	40.5475	38.6687	21.6373	33.0341
A0A480XZU6		Annexin	694.245	644.374	697.709	656.369	661.083	793.761	684.556	649.424	788.549	673.352	738.008	646.018
A0A480Y227		Acetoacetyl-CoA synthetase	56.919	106.137	73.4603	85.3101	87.4457	55.1837	98.5286	69.7951	121.425	82.7557	94.6645	75.444
A0A480Y265		Non-lysosomal glucosylceramidase	102.853	104.945	84.5149	84.926	89.8695	92.7947	89.0035	86.4499	92.1038	87.5212	93.8572	82.7523
A0A480Y2P4			102.31	98.2642	76.8378	104.842	82.6624	131.143	107.498	85.693	87.772	92.802	80.4636	112.802
A0A480Y2R6			80.2629	74.7009	58.5352	60.2455	60.6911	60.9497	68.6395	76.3058	62.8215	51.2942	49.2683	47.9575
A0A480Y3H6			61.6452	56.5702	60.6544	60.6991	62.2597	72.021	62.589	57.5672	60.444	60.3748	68.94	73.9248
A0A480Y3P2			1352.24	1327.2	1282.62	1257.3	927.169	1054.46	1114.26	1047.42	1347.7	1028.54	1349.4	1101.93
A0A480Y3T3			35.1212	26.1957	32.0122	32.2094	16.0595	28.4302	22.7202	23.4841	37.1405	62.7109	28.4943	30.1895
A0A480Y698			102.775	85.4395	94.5598	96.0025	80.6847	75.1502	91.2338	93.6596	80.3111	76.5424	96.0187	91.0982
A0A480Y7C5		Amine oxidase	1079.31	1203.2	1128.78	967.188	915.616	762.156	970.845	841.981	1141.91	698.406	912.949	881.381
A0A480Y8T9			238.128	170.001	956.411	431.731	467.104	1121.84	171.253	635.61	232.045	1375.11	609.534	704.784
A0A480Y991			156.471	140.041	165.279	146.281	173.945	138.674	144.935	138.394	166.754	167.85	166.593	168.628
A0A480Y9B4	C10H9orf64	Queuosine salvage protein	172.193	230.25	218.283	195.696	140.57	146.361	211.452	161.405	222.343	159.644	192.28	160.133
A0A480YEG6		Ribosome maturation protein SBDS	149.539	133.969	150.534	136.16	142.483	143.952	136.996	145.752	156.123	167.593	143.087	134.959
A0A480YF27			469.462	427.995	399.83	425.41	435.45	443.703	443.382	471.353	430.261	422.429	433.591	464.488
A0A480YIE4		Acid sphingomyelinase-like phosphodiesterase	872.445	687.046	359.026	684.992	925.802	903.343	616.838	786.414	702.254	533.805	502.535	634.494
A0A480YLP9			201.527	159.352	205.85	146.996	205.325	191.346	154.499	169.57	195.194	177.749	168.717	175.145
A0A480YMH8			296.33	187.065	237.586	179.738	166.947	217.519	183.717	156.227	270.957	126.012	179.306	153.709
A0A480YQK9		Ubiquitinyl hydrolase 1	182.869	152.512	163.908	157.568	195.563	224.835	185.591	188.454	155.437	193.327	153.259	172.837
A0A480YQL4		Superoxide dismutase	3952.57	3282.89	7450.14	4811.28	3648.01	3569.03	3919.23	3672.24	3188.57	5026.13	5509.19	4700.75
A0A480YRS8		Acylglycerol kinase, mitochondrial	401.549	254.757	417.561	342.802	370.01	344.375	282.633	247.694	234.595	214.828	301.007	350.441
A0A480YSK3		Glycine N-methyltransferase	111.451	89.6142	765.064	308.27	156.395	61.5577	78.0632	88.4503	329.854	136.048	609.063	348.788
A0A480YTA6			2278.3	2049.64	2092.82	2069.75	2313.92	2721.9	1995.45	2300.23	2410.48	2141.51	2149.19	2023.63
A0A480YVH6		TMEM120A	153.623	192.746	196.809	195.712	169.229	170.521	163.325	161.907	217.71	164.466	171.839	155.443
A0A480YVH7		Proteasome subunit beta	243.426	228.422	180.153	239.482	272.933	295.772	304.533	286.234	245.865	317.907	329.562	271.003
A0A480Z2K2			1304.08	1043.29	817.536	880.239	1533.55	1298.66	1320.32	1805.67	1539.49	187.758	1613.71	1841.45
A0A480Z7J5		Phosphoserine aminotransferase	1591.45	1506.38	1083.1	1504.82	1534.4	1102	1502.84	1268.4	1514.81	1375.16	1384.04	1262.8
A0A480Z8L2			58.8299	64.9685	65.9906	54.3594	69.4348	72.3042	75.8362	64.084	54.1288	69.3311	63.0742	75.5529
A0A480ZAD8			62.6927	53.9667	88.3976	76.542	43.8758	27.4239	57.8632	38.624	87.7828	42.4024	55.7843	57.0713
A0A480ZB66			561.909	515.269	535.322	508.943	483.959	285.376	387.942	381.863	488.744	356.722	379.778	431.915
A0A480ZC83			1255.54	1635.63	2332.98	1727.26	1767.41	2128.58	908.873	1735.5	2207.59	1565.14	1271.87	1957.72
A0A480ZCN3			2308.72	2341.09	2764.46	2641.31	2377.67	2301.84	2518.15	2314.56	967.035	557.53	3022.13	2059.74
A0A480ZCU6		Sepiapterin reductase	621.566	723.856	750.921	684.633	653.472	613.014	621.384	608.154	673.702	703.895	643.811	664.109
A0A480ZDZ5		Calsequestrin	0	0	0	0	0	308.419	0	0	0	0	0	0
A0A480ZFS4		T-complex protein 1 subunit epsilon	1018.26	1024.2	872.49	972.388	1126.42	1081.54	1095.08	1058.78	1110.52	1001.07	961.338	980.325
A0A480ZG01			569.017	606.445	463.867	553.134	591.814	607.552	627.518	538.168	598.339	456.255	533.546	447.166
A0A480ZIB3			48.0431	50.3737	100.378	57.3732	50.5536	67.9376	56.9526	28.5519	60.1206	65.6111	0	85.0538
A0A480ZL69			47.756	40.7242	28.5484	34.2331	41.4532	44.423	41.5325	40.9696	39.7504	33.982	32.874	35.2579
A0A480ZPR2			746.981	664.633	1125.93	856.317	548.045	427.049	398.254	426.951	742.8	542.422	787.073	697.215
A0A480ZSY6			0	0	0	0	0	0	0	0	0	0	0	0
A0A480ZW98			272.311	291.194	304.287	268.027	253.909	292.324	244.345	278.418	312.767	234.662	299.048	298.658
A0A480ZYP8			250.199	280.914	222.225	241.134	248.53	257.07	265.7	254.905	265.221	234.27	257.944	286.696
A0A480ZZ34			3422.56	2630.7	2790.97	2511.99	2480.53	1804.33	2516.61	2158.05	3052.1	2861.87	3060.14	3126.41
A0A481A1I4		Sulfotransferase	325.697	495.639	611.916	520.955	462.034	457.333	387.358	558.513	275.87	314.702	589.007	411.1
A0A481A893	TXNDC12	Thioredoxin domain-containing protein 12	137.856	100.722	209.098	156.055	111.666	99.187	128.648	131.11	119.197	156.244	130.928	145.08
A0A481AB22		Heterochromatin protein 1-binding protein 3	270.814	340.01	336.459	344.15	263.219	350.817	253.816	268.263	281.779	220.202	322.101	256.436
A0A481AHR6		Glutathione reductase	232.967	189.56	264.404	258.397	228.648	227.394	299.136	232.939	270.129	261.818	248.084	210.254
A0A481APG3	U2AF2	Splicing factor U2AF subunit	100.316	120.316	121.999	145.496	111.087	188.773	129.49	106.754	108.203	124.28	122.553	112.249
A0A481AUB0		UDP-glucuronosyltransferase	0	0	157.162	74.7639	0	0	0	0	266.468	364.838	0	201.34
A0A481AWD4	NUDT12	NAD-capped RNA hydrolase NUDT12	6.86476	4.90642	9.68282	0	8.36245	4.73801	4.45636	6.04856	7.37626	14.5848	7.49926	7.27929
A0A481AYC1			1674.48	1623.73	1771	1609.68	1495.9	1691.67	1403.37	1591.56	1748.27	1477.37	1672.84	1562.48
A0A481AZH5		Carboxylic ester hydrolase	3461.12	3471.29	3100.46	3108.72	2949.03	2038.28	2819.82	2700.67	2510.11	2884.57	3346.44	3144.21
A0A481AZQ4		40S ribosomal protein S24	127.869	134.252	158.644	146.877	132.22	123.239	119.451	133.554	120.858	190.01	112.748	104.908
A0A481AZQ9			83.9488	73.5618	143.814	57.9621	84.577	44.7245	77.4485	73.9829	89.8564	29.3159	64.618	37.4149
A0A481B0J7			20844	23673.1	33851.2	26524	18328	15497	19155.1	17612.9	24265	17849.7	32498.1	23680.1
A0A481B2V6		UDP-glucuronosyltransferase	333.22	470.969	261.526	340.378	213.683	320.588	275.772	273.898	270.469	728.61	343.071	284.306
A0A481B7T1			72.3265	82.924	68.9002	82.3731	66.2393	110.493	83.0072	101.814	126.023	86.256	83.8323	69.7779
A0A481B9A6		HRG	1596.16	1549.8	557.373	1087.4	1719.57	1100.31	1733.3	1513.13	1045.67	998.137	712.748	868.59
A0A481BA38	LPCAT3		217.65	245.705	176.655	176.649	199.879	257.123	196.079	224.825	235.12	155.572	166.602	173.512
A0A481BAE5		Delta-aminolevulinic acid dehydratase	3120.75	3340.66	3257.26	3017.99	3287.5	2548.54	3326.2	2882.54	2957.75	3775.38	3123.48	3314.86
A0A481BBL3		ALDH8A1	235.74	214.71	223.582	246.798	187.556	85.4242	220.464	152.299	201.901	275.347	181.058	224.553
A0A481BBQ7			261.994	246.86	305.894	161.834	311.539	314.62	316.393	341.622	238.609	389.667	403.057	155.247
A0A481BCV8		ATP-dependent RNA helicase DDX1	238.032	226.867	213.442	213.723	216.338	195.019	221.54	196.489	165.023	263.774	225.347	230.937
A0A481BDL9			874.715	721.746	866.977	770.563	449.654	533.796	771.844	567.037	924.846	608.931	771.192	741.152
A0A481BLI9		SERPIND1	289.103	369.758	338.838	375.669	394.036	339.689	416.525	373.398	339.218	353.273	238.319	271.415
A0A481BS90			0	0	0	0	0	0	0	0	0	0	0	0
A0A481C5C8	MAN1A1	alpha-1,2-Mannosidase	140.224	129.83	115.724	139.21	132.041	125.344	147.269	128.61	107.795	129.098	123.434	111.648
A0A481C5T9			19.6062	18.0135	14.5718	8.73587	16.4873	16.8118	25.2696	15.7833	19.4964	16.7325	13.6522	0
A0A481C881	UGP2	UTP--glucose-1-phosphate uridylyltransferase	9876.53	10414.8	11149.7	10695.4	9909.4	8680.07	10039.4	9609.16	11352.6	11060.5	10438.1	11171.1
A0A481CE13			49.6473	94.8098	82.3576	74.4315	63.0676	42.7537	50.7251	95.576	150.92	68.4883	87.149	54.8764
A0A481CEX7		Monocarboxylate transporter 1	222.215	182.259	212.954	197.581	242.689	188.258	284.571	179.067	220.019	251.3	191.434	216.002
A0A481CHQ7			1587.26	1540.06	1681.44	1604.02	1364.76	1588.23	1393.73	1388.73	1785.31	1140.56	1757.26	1438.75
A0A481CI88			276.174	198.899	308.865	255.686	158.47	181.201	117.767	163.237	200.277	202.64	172.308	202.686
A0A481CLS2			969.071	693.069	901.327	749.89	949.034	647.92	759.723	759.383	1021.13	427.443	968.522	810.983
A0A481CVM7			14.1604	14.7134	0	0	13.082	21.856	0	18.4405	0	17.4965	0	17.905
A0A481CWD2	NCLN	Nicalin	199.608	210.582	197.904	211.402	221.299	192.667	182.061	181.153	199.047	186.918	217.082	164.13
A0A481CXQ5	KHK	KHK	522.04	446.39	359.868	399.817	414.702	317.286	452.195	374.925	344.929	345.846	327.869	377.042
A0A481CYB2			69759.3	51958.4	67953.5	70002.1	68362.2	69161.5	54791	68666.9	66918.1	68270.9	69440.1	67912.6
A0A481CYG3			359.609	313.168	278.984	329.668	256.889	597.585	381.931	420.511	274.078	401.675	222.234	342.366
A0A481CZB3			41.7723	28.235	51.4227	54.4275	63.5639	42.9588	21.2358	32.9302	32.3508	45.5931	54.7204	35.4146
A0A481CZK5		Histone H4	25242.7	38320.6	50291.5	44920.2	37019.7	29685.5	31512.2	26514.3	30885.4	31560.1	45773.7	29784
A0A481D027		55 kDa erythrocyte membrane protein	29.764	36.1914	13.7409	30.3836	35.6466	38.96	33.658	35.9975	8.59212	19.453	28.2424	25.5385
A0A481D084		Rho-associated protein kinase	52.137	49.4505	52.1639	58.0991	46.1599	52.939	59.8039	49.0141	54.5046	51.1251	52.8241	53.0199
A0A481D2K6		Polypeptide N-acetylgalactosaminyltransferase	0	0	0	0	0	0	0	0	0	0	0	0
A0A481D3B5			190.404	193.591	174.771	197.142	200.385	178.229	202.191	187.466	190.427	202.655	183.548	174.485
A0A481D3N9		Phenylalanine--tRNA ligase beta subunit	473.576	476.231	432.049	491.701	518.223	471.4	507.124	461.299	523.115	487.613	438.692	425.032
A0A481D3P3		TMEM43	43.4288	40.9699	42.5623	46.6005	37.1472	40.9916	44.5854	40.8808	32.6488	33.6236	34.9584	30.346
A0A481D4R9		Mitochondrial-processing peptidase subunit alpha	460.951	452.48	513.283	481.972	450.738	422.554	376.427	426.651	455.146	387.885	425.588	407
A0A481D7N7			27.1833	43.8372	29.0888	36.6038	27.7826	40.6232	36.3479	33.2923	37.2717	36.2149	39.1371	32.7885
A0A481DAY5			2448.22	3355.84	1408.49	2548.54	1914.47	1734.7	2445.64	2057.35	2190.98	1559.97	1562.98	1625.16
A0A481DHP5		40S ribosomal protein S25	448.219	555.444	655.528	657.955	601.62	515.189	649.202	544.825	671.197	640.615	521.302	415.494
A0A481DKS1		Zinc phosphodiesterase ELAC protein 2	53.1099	75.8722	42.2721	59.6831	74.779	86.7419	65.4958	82.7375	71.1148	73.275	67.6813	48.7528
A0A481DL46		Protein arginine methyltransferase NDUFAF7	112.407	127.603	148.208	133.924	116.802	101.446	93.6757	105.148	122.992	96.3926	113.897	118.529
A0A481DM19	ENOPH1	Enolase-phosphatase E1	38.4581	44.5362	52.903	41.5484	37.2314	33.7865	42.1038	44.15	44.4357	42.6308	37.1189	29.5766
A0A481DQX4			96.2096	78.1714	62.79	71.0217	93.7183	78.9663	76.4034	83.7177	78.0866	82.7619	77.4894	98.1443
A0A481DV11			252.591	244.25	213.213	200.812	269.32	206.843	220.816	203.949	283.098	315.369	266.514	261.168
A0A481DW99		Glycerophosphocholine cholinephosphodiesterase	94.7159	60.1959	106.564	94.4306	173.083	90.316	113.71	138.985	98.3709	89.7995	251.057	146.553
A0A4X1SD36	C8G	C8G	138.243	180.109	213.637	185.15	181.16	168.518	189.332	179.481	145.286	142.725	135.27	111.498
A0A4X1SD79	GLRX5	GLRX5	615.818	559.505	598.817	580.851	587.758	484.927	686.526	542.122	511.409	460.52	474.728	571.536
A0A4X1SDD8		40S ribosomal protein S19	4891.47	4407.56	4722.58	4576.41	4739.6	4408.16	4916.45	4386.48	4985.87	4689.35	4377.98	4045.48
A0A4X1SDG0	CYSTM1	Cysteine-rich and transmembrane domain-containing protein 1	447.629	433.699	357.759	429.004	353.903	561.501	379.772	432.459	343.179	335.418	417.705	405.146
A0A4X1SE05	MCAM		46.1192	45.2718	33.8247	30.3467	29.0111	45.7528	30.6954	30.6884	31.5149	46.7186	33.7582	37.426
A0A4X1SE75	AUH	AUH	291.715	416.573	504.9	378.143	393.877	282.376	398.492	344.855	567.867	321.628	469.054	439.434
A0A4X1SEG0	PDLIM7	PDLIM7	0	0	0	0	0	0	0	0	0	0	0	0
A0A4X1SEN1	CAVIN3	CAVIN3	0	14.6651	11.2183	0	17.2428	26.2142	13.9584	20.4976	12.3865	20.2801	14.6128	23.3558
A0A4X1SF49	DHCR7	DHCR7	369.823	526.66	299.672	404.042	532.443	387.082	421.74	428.412	326.504	377.9	410.374	340.363
A0A4X1SFP7		NADH dehydrogenase [ubiquinone] 1 alpha subcomplex subunit 2	96.4636	81.4854	114.563	108.176	82.6376	74.7277	97.0311	95.7372	147.501	77.2002	158.4	135.832
A0A4X1SG15		SERPIN domain-containing protein	111.896	198.887	295.123	217.655	316.909	312.665	175.163	235.288	161.977	365.009	225.224	253.773
A0A4X1SG33	CD14	Monocyte differentiation antigen CD14	285.266	220.955	221.031	236.288	279.419	255.023	248.895	251.44	300.506	231.17	262.246	271.506
A0A4X1SG83	RPL24	RPL24	1261.9	1402.08	1310.17	1518.31	1161.79	1247.04	1186.83	1110.25	1420.76	918.091	1273.45	1194.19
A0A4X1SG89	RBMX	RBMX	174.64	275.49	309.218	307.691	180.938	220.539	212.722	191.599	207.2	233.673	198.883	225.279
A0A4X1SGA2	CAVIN2	CAVIN2	21.505	31.2188	29.5671	21.8773	33.6022	22.4007	34.5418	24.1537	27.3793	35.3125	16.1602	16.8121
A0A4X1SGB5	PITPNB	PITPNB	332.189	316.653	316.46	305.523	300.601	310.219	355.049	308.457	368.402	297.85	307.094	311.669
A0A4X1SGC6	SERPINA5	SERPINA5	105.997	93.8576	101.677	84.0989	144.687	89.3112	122.467	100.946	124.226	81.7264	71.5059	89.8242
A0A4X1SGV8		Histidine--tRNA ligase, cytoplasmic	259.267	260.436	255.33	262.616	234.865	257.272	243.891	249.204	249.523	284.263	245.325	226.428
A0A4X1SGW5	SEC61B		1118.27	1388.58	1249.88	1359.34	1198.62	1010.14	1252.96	1280.72	1281.33	1009.33	1340.65	1142.71
A0A4X1SGZ8	MCFD2	MCFD2	732.39	581.915	424.884	436.603	621.7	469.619	592.19	490.574	740.456	495.642	354.589	441.522
A0A4X1SH01	ESD	S-formylglutathione hydrolase	964.699	831.308	906.24	928.365	791.839	707.974	767.747	806.385	862.214	979.999	1245.33	1076.53
A0A4X1SHD2	F9	Coagulation factor IX	167.517	208.996	192.624	196.661	150.051	223.202	191.833	182.596	174.241	197.439	183.413	211.86
A0A4X1SHI9	MAT1A	S-adenosylmethionine synthase	692.012	520.81	835.855	630.981	619.358	538.963	493.854	555.688	729.273	509.967	862.346	719.044
A0A4X1SHM4	TRIM25	TRIM25	475.722	425.274	382.591	386.831	438.218	421.958	390.145	411.107	347.187	391.135	379.261	446.661
A0A4X1SHS6	VPS45	VPS45	45.1686	50.4219	55.5462	62.4863	55.0212	55.6517	48.055	50.0967	42.7932	46.0554	57.4225	55.4752
A0A4X1SHU0	NQO1	NQO1	409.885	618.829	314.979	424.939	342.142	285.712	383.075	322.125	421.909	351.896	506.146	367.601
A0A4X1SHX2	SERPINA1	SERPINA1	250.656	230.873	108.565	197.664	207.172	148.925	223.612	202.184	102.977	146.098	154.664	134.495
A0A4X1SHZ3	HSD17B12	HSD17B12	725.832	686.364	558.771	635.315	590.112	504.901	562.922	559.987	645.598	528.58	607.385	513.941
A0A4X1SI41		Splicing factor 3B subunit 4	71.1044	82.2002	78.1361	67.988	78.5222	81.8491	80.5381	85.2903	65.8397	72.0169	70.4928	75.4878
A0A4X1SI57	FADD	FAS-associated death domain protein	331.477	342.418	350.766	356.036	355.666	442.098	365.897	378.072	416.849	419.156	399.867	389.212
A0A4X1SI58	ARF6	ARF6	568.604	595.925	702.581	609.926	581.185	582.803	546.653	621.536	641.969	523.295	757.214	608.86
A0A4X1SI91	API5	API5	254.269	297.6	230.694	226.871	250.132	222.12	310.838	233.297	294.283	218.033	168.651	177.905
A0A4X1SIB9		Histone H3	3362.24	4084.21	4907.79	3887.22	3824.52	3388.57	3547.92	3038.95	3119.52	3435.32	3326.39	2922.68
A0A4X1SIJ2	MBL1	MBL1	225.573	283.574	447.154	346.202	211.882	241.944	175.511	221.897	287.002	343.983	223.411	223.413
A0A4X1SIK0		Alpha-1,6-mannosyl-glycoprotein 2-beta-N-acetylglucosaminyltransferase	119.516	96.7807	93.6405	106.126	80.521	75.2855	89.8491	92.375	91.886	101.881	95.2511	112.019
A0A4X1SJ12	NOP56	Nop domain-containing protein	135.865	142.977	127.399	143.126	139.002	142.813	149.005	144.317	156.959	136.779	154.422	150.145
A0A4X1SJ49		Immunoglobulin like and fibronectin type III domain containing 1	0	1464.56	127.139	782.748	330.72	0	828.101	83.4679	0	65.1704	197.233	56.6277
A0A4X1SJF2	NDUFA12	NADH dehydrogenase [ubiquinone] 1 alpha subcomplex subunit 12	390.393	305.013	468.822	396.205	304.414	248.304	442.217	346.137	659.548	261.843	527.814	499.74
A0A4X1SJK3	DYNLL2	Dynein light chain	164.19	166.841	267.403	218.569	170.469	167.534	136.946	166.784	161.013	228.829	268.337	272.075
A0A4X1SJP0	FNDC3A	FNDC3A	144.198	109.394	108.287	114.603	139.494	132.373	125.957	123.225	109.378	124.791	118.278	126.614
A0A4X1SJP5	LOC100511343	Platelet glycoprotein 4	472.877	610.577	567.174	617.415	479.078	426.57	356.377	478.387	488.524	403.193	413.35	462.138
A0A4X1SJX5	SNRPF	Sm protein F	74.54	52.2396	70.154	59.2709	68.0238	102.602	90.7227	91.8298	65.8068	78.3693	41.5488	61.5487
A0A4X1SJX7	EPX	EPX	43.6653	65.1695	105.86	80.7594	135.452	21.534	151.19	107.287	84.2527	96.8298	112.238	120.493
A0A4X1SK00		AIRC domain-containing protein	644.295	662.307	836.75	722.387	696.149	551.358	578.95	611.062	726.485	799.479	703.657	694.629
A0A4X1SK04	NSFL1C	NSFL1 cofactor p47	336.563	321.034	362.852	361.308	333.156	312.742	376.841	316.408	374.845	380.01	398.491	388.5
[truncated: 1,615 more rows]
